# Supplementary material for: Network-Based Identification and Experimental Validation of Drug Candidates Toward SARS-CoV-2 via Targeting Virus–Host Interactome
Source: Front Genet. 2021 Sep 1;12:728960. doi: 10.3389/fgene.2021.728960 (PMC8440948; doi:10.3389/fgene.2021.728960)
Supplement: Supplementary Table 1 — Detailed information of three sets of host proteins obtained from latest public literature. [file Data_Sheet_1.zip]

Archive with 6 entries (5 files):
- Supporting information/Supporting information.docx
- Supporting information/Table S1.xlsx
- Supporting information/Table S2.xlsx
- Supporting information/Table S3.xlsx
- Supporting information/Table S4.xlsx
- Supporting information/
