# Supplementary material for: Network-Based Identification and Experimental Validation of Drug Candidates Toward SARS-CoV-2 via Targeting Virus–Host Interactome
Source: Front Genet. 2021 Sep 1;12:728960. doi: 10.3389/fgene.2021.728960 (PMC8440948; doi:10.3389/fgene.2021.728960)
Supplement: Supplementary Table 1 — Detailed information of three sets of host proteins obtained from latest public literature. [file Data_Sheet_1.zip › Supporting information/Table S1.xlsx]

## Sheet: Sheet1
Ref	DOI	PMID	Entrez Gene	Official Gene Symbol
Coronavirus_host_proteins	doi: 10.1038/s41421-020-0153-3	32194980	4841	NONO
Coronavirus_host_proteins	doi: 10.1038/s41421-020-0153-3	32194980	2931	GSK3A
Coronavirus_host_proteins	doi: 10.1038/s41421-020-0153-3	32194980	2932	GSK3B
Coronavirus_host_proteins	doi: 10.1038/s41421-020-0153-3	32194980	26986	PABPC1
Coronavirus_host_proteins	doi: 10.1038/s41421-020-0153-3	32194980	8761	PABPC4
Coronavirus_host_proteins	doi: 10.1038/s41421-020-0153-3	32194980	3178	HNRNPA1
Coronavirus_host_proteins	doi: 10.1038/s41421-020-0153-3	32194980	3181	HNRNPA2B1
Coronavirus_host_proteins	doi: 10.1038/s41421-020-0153-3	32194980	4869	NPM1
Coronavirus_host_proteins	doi: 10.1038/s41421-020-0153-3	32194980	10146	G3BP1
Coronavirus_host_proteins	doi: 10.1038/s41421-020-0153-3	32194980	9908	G3BP2
Coronavirus_host_proteins	doi: 10.1038/s41421-020-0153-3	32194980	6143	RPL19
Coronavirus_host_proteins	doi: 10.1038/s41421-020-0153-3	32194980	142	PARP1
Coronavirus_host_proteins	doi: 10.1038/s41421-020-0153-3	32194980	4691	NCL
Coronavirus_host_proteins	doi: 10.1038/s41421-020-0153-3	32194980	1653	DDX1
Coronavirus_host_proteins	doi: 10.1038/s41421-020-0153-3	32194980	23429	RYBP
Coronavirus_host_proteins	doi: 10.1038/s41421-020-0153-3	32194980	5478	PPIA
Coronavirus_host_proteins	doi: 10.1038/s41421-020-0153-3	32194980	408050	NOMO3
Coronavirus_host_proteins	doi: 10.1038/s41421-020-0153-3	32194980	2280	FKBP1A
Coronavirus_host_proteins	doi: 10.1038/s41421-020-0153-3	32194980	9360	PPIG
Coronavirus_host_proteins	doi: 10.1038/s41421-020-0153-3	32194980	4140	MARK3
Coronavirus_host_proteins	doi: 10.1038/s41421-020-0153-3	32194980	10465	PPIH
Coronavirus_host_proteins	doi: 10.1038/s41421-020-0153-3	32194980	11123	RCAN3
Coronavirus_host_proteins	doi: 10.1038/s41421-020-0153-3	32194980	9146	HGS
Coronavirus_host_proteins	doi: 10.1038/s41421-020-0153-3	32194980	7917	BAG6
Coronavirus_host_proteins	doi: 10.1038/s41421-020-0153-3	32194980	23564	DDAH2
Coronavirus_host_proteins	doi: 10.1038/s41421-020-0153-3	32194980	819	CAMLG
Coronavirus_host_proteins	doi: 10.1038/s41421-020-0153-3	32194980	25978	CHMP2B
Coronavirus_host_proteins	doi: 10.1038/s41421-020-0153-3	32194980	116841	SNAP47
Coronavirus_host_proteins	doi: 10.1038/s41421-020-0153-3	32194980	23609	MKRN2
Coronavirus_host_proteins	doi: 10.1038/s41421-020-0153-3	32194980	7177	TPSAB1
Coronavirus_host_proteins	doi: 10.1038/s41421-020-0153-3	32194980	710	SERPING1
Coronavirus_host_proteins	doi: 10.1038/s41421-020-0153-3	32194980	7681	MKRN3
Coronavirus_host_proteins	doi: 10.1038/s41421-020-0153-3	32194980	5683	PSMA2
Coronavirus_host_proteins	doi: 10.1038/s41421-020-0153-3	32194980	81926	ABHD17A
Coronavirus_host_proteins	doi: 10.1038/s41421-020-0153-3	32194980	5204	PFDN5
Coronavirus_host_proteins	doi: 10.1038/s41421-020-0153-3	32194980	57409	MIF4GD
Coronavirus_host_proteins	doi: 10.1038/s41421-020-0153-3	32194980	4705	NDUFA10
Coronavirus_host_proteins	doi: 10.1038/s41421-020-0153-3	32194980	79001	VKORC1
Coronavirus_host_proteins	doi: 10.1038/s41421-020-0153-3	32194980	81887	LAS1L
Coronavirus_host_proteins	doi: 10.1038/s41421-020-0153-3	32194980	55506	H2AFY2
Coronavirus_host_proteins	doi: 10.1038/s41421-020-0153-3	32194980	6224	RPS20
Coronavirus_host_proteins	doi: 10.1038/s41421-020-0153-3	32194980	11200	CHEK2
Coronavirus_host_proteins	doi: 10.1038/s41421-020-0153-3	32194980	7013	TERF1
Coronavirus_host_proteins	doi: 10.1038/s41421-020-0153-3	32194980	10540	DCTN2
Coronavirus_host_proteins	doi: 10.1038/s41421-020-0153-3	32194980	1655	DDX5
Coronavirus_host_proteins	doi: 10.1038/s41421-020-0153-3	32194980	119710	C11orf74
Coronavirus_host_proteins	doi: 10.1038/s41421-020-0153-3	32194980	8665	EIF3F
Coronavirus_host_proteins	doi: 10.1038/s41421-020-0153-3	32194980	1915	EEF1A1
Coronavirus_host_proteins	doi: 10.1038/s41421-020-0153-3	32194980	857	CAV1
Coronavirus_host_proteins	doi: 10.1038/s41421-020-0153-3	32194980	3551	IKBKB
Coronavirus_host_proteins	doi: 10.1038/s41421-020-0153-3	32194980	7329	UBE2I
Coronavirus_host_proteins	doi: 10.1038/s41421-020-0153-3	32194980	6449	SGTA
Coronavirus_host_proteins	doi: 10.1038/s41421-020-0153-3	32194980	9550	ATP6V1G1
Coronavirus_host_proteins	doi: 10.1038/s41421-020-0153-3	32194980	689	BTF3
Coronavirus_host_proteins	doi: 10.1038/s41421-020-0153-3	32194980	22809	ATF5
Coronavirus_host_proteins	doi: 10.1038/s41421-020-0153-3	32194980	4539	ND4L
Coronavirus_host_proteins	doi: 10.1038/s41421-020-0153-3	32194980	4513	COX2
Coronavirus_host_proteins	doi: 10.1038/s41421-020-0153-3	32194980	59272	ACE2
Coronavirus_host_proteins	doi: 10.1038/s41421-020-0153-3	32194980	339390	CLEC4G
Coronavirus_host_proteins	doi: 10.1038/s41421-020-0153-3	32194980	30835	CD209
Coronavirus_host_proteins	doi: 10.1038/s41421-020-0153-3	32194980	10332	CLEC4M
Coronavirus_host_proteins	doi: 10.1038/s41421-020-0153-3	32194980	3661	IRF3
Coronavirus_host_proteins	doi: 10.1038/s41421-020-0153-3	32194980	3838	KPNA2
Coronavirus_host_proteins	doi: 10.1038/s41421-020-0153-3	32194980	6441	SFTPD
Coronavirus_host_proteins	doi: 10.1038/s41421-020-0153-3	32194980	598	BCL2L1
Coronavirus_host_proteins	doi: 10.1038/s41421-020-0153-3	32194980	599	BCL2L2
Coronavirus_host_proteins	doi: 10.1038/s41421-020-0153-3	32194980	4170	MCL1
Coronavirus_host_proteins	doi: 10.1038/s41421-020-0153-3	32194980	597	BCL2A1
Coronavirus_host_proteins	doi: 10.1038/s41421-020-0153-3	32194980	596	BCL2
Coronavirus_host_proteins	doi: 10.1038/s41421-020-0153-3	32194980	6502	SKP2
Coronavirus_host_proteins	doi: 10.1038/s41421-020-0153-3	32194980	3840	KPNA4
Coronavirus_host_proteins	doi: 10.1038/s41421-020-0153-3	32194980	8575	PRKRA
Coronavirus_host_proteins	doi: 10.1038/s41421-020-0153-3	32194980	928	CD9
Coronavirus_host_proteins	doi: 10.1038/s41421-020-0153-3	32194980	7113	TMPRSS2
Coronavirus_host_proteins	doi: 10.1038/s41421-020-0153-3	32194980	290	ANPEP
Coronavirus_host_proteins	doi: 10.1038/s41421-020-0153-3	32194980	85437	ZCRB1
Coronavirus_host_proteins	doi: 10.1038/s41421-020-0153-3	32194980	1803	DPP4
Coronavirus_host_proteins	doi: 10.1038/s41421-020-0153-3	32194980	10492	SYNCRIP
Coronavirus_host_proteins	doi: 10.1038/s41421-020-0153-3	32194980	5725	PTBP1
Coronavirus_host_proteins	doi: 10.1038/s41421-020-0153-3	32194980	634	CEACAM1
Coronavirus_host_proteins	doi: 10.1038/s41421-020-0153-3	32194980	302	ANXA2
Coronavirus_host_proteins	doi: 10.1038/s41421-020-0153-3	32194980	220988	HNRNPA3
Coronavirus_host_proteins	doi: 10.1038/s41421-020-0153-3	32194980	50	ACO2
Coronavirus_host_proteins	doi: 10.1038/s41421-020-0153-3	32194980	3337	DNAJB1
Coronavirus_host_proteins	doi: 10.1038/s41421-020-0153-3	32194980	3329	HSPD1
Coronavirus_host_proteins	doi: 10.1038/s41421-020-0153-3	32194980	3313	HSPA9
Coronavirus_host_proteins	doi: 10.1038/s41421-020-0153-3	32194980	9276	COPB2
Coronavirus_host_proteins	doi: 10.1038/s41421-020-0153-3	32194980	23521	RPL13A
Coronavirus_host_proteins	doi: 10.1038/s41421-020-0153-3	32194980	3646	EIF3E
Coronavirus_host_proteins	doi: 10.1038/s41421-020-0153-3	32194980	8668	EIF3I
Coronavirus_host_proteins	doi: 10.1038/s41421-020-0153-3	32194980	4836	NMT1
Coronavirus_host_proteins	doi: 10.1038/s41421-020-0153-3	32194980	128866	CHMP4B
Coronavirus_host_proteins	doi: 10.1038/s41421-020-0153-3	32194980	8729	GBF1
Coronavirus_host_proteins	doi: 10.1038/s41421-020-0153-3	32194980	6241	RRM2
Coronavirus_host_proteins	doi: 10.1038/s41421-020-0153-3	32194980	3832	KIF11
Coronavirus_host_proteins	doi: 10.1038/s41421-020-0153-3	32194980	5707	PSMD1
Coronavirus_host_proteins	doi: 10.1038/s41421-020-0153-3	32194980	6729	SRP54
Coronavirus_host_proteins	doi: 10.1038/s41421-020-0153-3	32194980	84955	NUDCD1
Coronavirus_host_proteins	doi: 10.1038/s41421-020-0153-3	32194980	4666	NACA
Coronavirus_host_proteins	doi: 10.1038/s41421-020-0153-3	32194980	51429	SNX9
Coronavirus_host_proteins	doi: 10.1038/s41421-020-0153-3	32194980	23256	SCFD1
Coronavirus_host_proteins	doi: 10.1038/s41421-020-0153-3	32194980	5701	PSMC2
Coronavirus_host_proteins	doi: 10.1038/s41421-020-0153-3	32194980	7942	TFEB
Coronavirus_host_proteins	doi: 10.1038/s41421-020-0153-3	32194980	11344	TWF2
Coronavirus_host_proteins	doi: 10.1038/s41421-020-0153-3	32194980	10652	YKT6
Coronavirus_host_proteins	doi: 10.1038/s41421-020-0153-3	32194980	3837	KPNB1
Coronavirus_host_proteins	doi: 10.1038/s41421-020-0153-3	32194980	6811	STX5
Coronavirus_host_proteins	doi: 10.1038/s41421-020-0153-3	32194980	6776	STAT5A
Coronavirus_host_proteins	doi: 10.1038/s41421-020-0153-3	32194980	51187	RSL24D1
Coronavirus_host_proteins	doi: 10.1038/s41421-020-0153-3	32194980	91452	ACBD5
Coronavirus_host_proteins	doi: 10.1038/s41421-020-0153-3	32194980	5245	PHB
Coronavirus_host_proteins	doi: 10.1038/s41421-020-0153-3	32194980	3725	JUN
Coronavirus_host_proteins	doi: 10.1038/s41421-020-0153-3	32194980	6774	STAT3
Coronavirus_host_proteins	doi: 10.1038/s41421-020-0153-3	32194980	5499	PPP1CA
Coronavirus_host_proteins	doi: 10.1038/s41421-020-0153-3	32194980	92521	SPECC1
Coronavirus_host_proteins	doi: 10.1038/s41421-020-0153-3	32194980	10875	FGL2
Coronavirus_host_proteins	doi: 10.1038/s41421-020-0153-3	32194980	7514	XPO1
Coronavirus_host_proteins	doi: 10.1038/s41421-020-0153-3	32194980	7040	TGFB1
Coronavirus_host_proteins	doi: 10.1038/s41421-020-0153-3	32194980	4088	SMAD3
Proteomic_HEK293T_CA	doi: 10.1038/s41586-020-2286-9	32353859	34	ACADM
Proteomic_HEK293T_CA	doi: 10.1038/s41586-020-2286-9	32353859	161	AP2A2
Proteomic_HEK293T_CA	doi: 10.1038/s41586-020-2286-9	32353859	166	TLE5
Proteomic_HEK293T_CA	doi: 10.1038/s41586-020-2286-9	32353859	382	ARF6
Proteomic_HEK293T_CA	doi: 10.1038/s41586-020-2286-9	32353859	387	RHOA
Proteomic_HEK293T_CA	doi: 10.1038/s41586-020-2286-9	32353859	481	ATP1B1
Proteomic_HEK293T_CA	doi: 10.1038/s41586-020-2286-9	32353859	523	ATP6V1A
Proteomic_HEK293T_CA	doi: 10.1038/s41586-020-2286-9	32353859	537	ATP6AP1
Proteomic_HEK293T_CA	doi: 10.1038/s41586-020-2286-9	32353859	617	BCS1L
Proteomic_HEK293T_CA	doi: 10.1038/s41586-020-2286-9	32353859	949	SCARB1
Proteomic_HEK293T_CA	doi: 10.1038/s41586-020-2286-9	32353859	1063	CENPF
Proteomic_HEK293T_CA	doi: 10.1038/s41586-020-2286-9	32353859	1173	AP2M1
Proteomic_HEK293T_CA	doi: 10.1038/s41586-020-2286-9	32353859	1291	COL6A1
Proteomic_HEK293T_CA	doi: 10.1038/s41586-020-2286-9	32353859	1312	COMT
Proteomic_HEK293T_CA	doi: 10.1038/s41586-020-2286-9	32353859	1459	CSNK2A2
Proteomic_HEK293T_CA	doi: 10.1038/s41586-020-2286-9	32353859	1460	CSNK2B
Proteomic_HEK293T_CA	doi: 10.1038/s41586-020-2286-9	32353859	1662	DDX10
Proteomic_HEK293T_CA	doi: 10.1038/s41586-020-2286-9	32353859	1727	CYB5R3
Proteomic_HEK293T_CA	doi: 10.1038/s41586-020-2286-9	32353859	1786	DNMT1
Proteomic_HEK293T_CA	doi: 10.1038/s41586-020-2286-9	32353859	1861	TOR1A
Proteomic_HEK293T_CA	doi: 10.1038/s41586-020-2286-9	32353859	2011	MARK2
Proteomic_HEK293T_CA	doi: 10.1038/s41586-020-2286-9	32353859	2040	STOM
Proteomic_HEK293T_CA	doi: 10.1038/s41586-020-2286-9	32353859	2108	ETFA
Proteomic_HEK293T_CA	doi: 10.1038/s41586-020-2286-9	32353859	2150	F2RL1
Proteomic_HEK293T_CA	doi: 10.1038/s41586-020-2286-9	32353859	2181	ACSL3
Proteomic_HEK293T_CA	doi: 10.1038/s41586-020-2286-9	32353859	2200	FBN1
Proteomic_HEK293T_CA	doi: 10.1038/s41586-020-2286-9	32353859	2201	FBN2
Proteomic_HEK293T_CA	doi: 10.1038/s41586-020-2286-9	32353859	2671	GFER
Proteomic_HEK293T_CA	doi: 10.1038/s41586-020-2286-9	32353859	2677	GGCX
Proteomic_HEK293T_CA	doi: 10.1038/s41586-020-2286-9	32353859	2717	GLA
Proteomic_HEK293T_CA	doi: 10.1038/s41586-020-2286-9	32353859	2782	GNB1
Proteomic_HEK293T_CA	doi: 10.1038/s41586-020-2286-9	32353859	2787	GNG5
Proteomic_HEK293T_CA	doi: 10.1038/s41586-020-2286-9	32353859	2801	GOLGA2
Proteomic_HEK293T_CA	doi: 10.1038/s41586-020-2286-9	32353859	2802	GOLGA3
Proteomic_HEK293T_CA	doi: 10.1038/s41586-020-2286-9	32353859	2804	GOLGB1
Proteomic_HEK293T_CA	doi: 10.1038/s41586-020-2286-9	32353859	2876	GPX1
Proteomic_HEK293T_CA	doi: 10.1038/s41586-020-2286-9	32353859	2963	GTF2F2
Proteomic_HEK293T_CA	doi: 10.1038/s41586-020-2286-9	32353859	3066	HDAC2
Proteomic_HEK293T_CA	doi: 10.1038/s41586-020-2286-9	32353859	3162	HMOX1
Proteomic_HEK293T_CA	doi: 10.1038/s41586-020-2286-9	32353859	3281	HSBP1
Proteomic_HEK293T_CA	doi: 10.1038/s41586-020-2286-9	32353859	3416	IDE
Proteomic_HEK293T_CA	doi: 10.1038/s41586-020-2286-9	32353859	3615	IMPDH2
Proteomic_HEK293T_CA	doi: 10.1038/s41586-020-2286-9	32353859	3688	ITGB1
Proteomic_HEK293T_CA	doi: 10.1038/s41586-020-2286-9	32353859	4015	LOX
Proteomic_HEK293T_CA	doi: 10.1038/s41586-020-2286-9	32353859	4139	MARK1
Proteomic_HEK293T_CA	doi: 10.1038/s41586-020-2286-9	32353859	4140	MARK3
Proteomic_HEK293T_CA	doi: 10.1038/s41586-020-2286-9	32353859	4218	RAB8A
Proteomic_HEK293T_CA	doi: 10.1038/s41586-020-2286-9	32353859	4240	MFGE8
Proteomic_HEK293T_CA	doi: 10.1038/s41586-020-2286-9	32353859	4343	MOV10
Proteomic_HEK293T_CA	doi: 10.1038/s41586-020-2286-9	32353859	4363	ABCC1
Proteomic_HEK293T_CA	doi: 10.1038/s41586-020-2286-9	32353859	4715	NDUFB9
Proteomic_HEK293T_CA	doi: 10.1038/s41586-020-2286-9	32353859	4758	NEU1
Proteomic_HEK293T_CA	doi: 10.1038/s41586-020-2286-9	32353859	4884	NPTX1
Proteomic_HEK293T_CA	doi: 10.1038/s41586-020-2286-9	32353859	4927	NUP88
Proteomic_HEK293T_CA	doi: 10.1038/s41586-020-2286-9	32353859	4928	NUP98
Proteomic_HEK293T_CA	doi: 10.1038/s41586-020-2286-9	32353859	5046	PCSK6
Proteomic_HEK293T_CA	doi: 10.1038/s41586-020-2286-9	32353859	5116	PCNT
Proteomic_HEK293T_CA	doi: 10.1038/s41586-020-2286-9	32353859	5318	PKP2
Proteomic_HEK293T_CA	doi: 10.1038/s41586-020-2286-9	32353859	5327	PLAT
Proteomic_HEK293T_CA	doi: 10.1038/s41586-020-2286-9	32353859	5352	PLOD2
Proteomic_HEK293T_CA	doi: 10.1038/s41586-020-2286-9	32353859	5422	POLA1
Proteomic_HEK293T_CA	doi: 10.1038/s41586-020-2286-9	32353859	5447	POR
Proteomic_HEK293T_CA	doi: 10.1038/s41586-020-2286-9	32353859	5538	PPT1
Proteomic_HEK293T_CA	doi: 10.1038/s41586-020-2286-9	32353859	5557	PRIM1
Proteomic_HEK293T_CA	doi: 10.1038/s41586-020-2286-9	32353859	5558	PRIM2
Proteomic_HEK293T_CA	doi: 10.1038/s41586-020-2286-9	32353859	5566	PRKACA
Proteomic_HEK293T_CA	doi: 10.1038/s41586-020-2286-9	32353859	5576	PRKAR2A
Proteomic_HEK293T_CA	doi: 10.1038/s41586-020-2286-9	32353859	5577	PRKAR2B
Proteomic_HEK293T_CA	doi: 10.1038/s41586-020-2286-9	32353859	5714	PSMD8
Proteomic_HEK293T_CA	doi: 10.1038/s41586-020-2286-9	32353859	5817	PVR
Proteomic_HEK293T_CA	doi: 10.1038/s41586-020-2286-9	32353859	5861	RAB1A
Proteomic_HEK293T_CA	doi: 10.1038/s41586-020-2286-9	32353859	5862	RAB2A
Proteomic_HEK293T_CA	doi: 10.1038/s41586-020-2286-9	32353859	5878	RAB5C
Proteomic_HEK293T_CA	doi: 10.1038/s41586-020-2286-9	32353859	5898	RALA
Proteomic_HEK293T_CA	doi: 10.1038/s41586-020-2286-9	32353859	5910	RAP1GDS1
Proteomic_HEK293T_CA	doi: 10.1038/s41586-020-2286-9	32353859	5962	RDX
Proteomic_HEK293T_CA	doi: 10.1038/s41586-020-2286-9	32353859	5976	UPF1
Proteomic_HEK293T_CA	doi: 10.1038/s41586-020-2286-9	32353859	6046	BRD2
Proteomic_HEK293T_CA	doi: 10.1038/s41586-020-2286-9	32353859	6388	SDF2
Proteomic_HEK293T_CA	doi: 10.1038/s41586-020-2286-9	32353859	6728	SRP19
Proteomic_HEK293T_CA	doi: 10.1038/s41586-020-2286-9	32353859	6729	SRP54
Proteomic_HEK293T_CA	doi: 10.1038/s41586-020-2286-9	32353859	6731	SRP72
Proteomic_HEK293T_CA	doi: 10.1038/s41586-020-2286-9	32353859	6902	TBCA
Proteomic_HEK293T_CA	doi: 10.1038/s41586-020-2286-9	32353859	6921	TCEB1
Proteomic_HEK293T_CA	doi: 10.1038/s41586-020-2286-9	32353859	6923	TCEB2
Proteomic_HEK293T_CA	doi: 10.1038/s41586-020-2286-9	32353859	6938	TCF12
Proteomic_HEK293T_CA	doi: 10.1038/s41586-020-2286-9	32353859	7088	TLE1
Proteomic_HEK293T_CA	doi: 10.1038/s41586-020-2286-9	32353859	7090	TLE3
Proteomic_HEK293T_CA	doi: 10.1038/s41586-020-2286-9	32353859	7458	EIF4H
Proteomic_HEK293T_CA	doi: 10.1038/s41586-020-2286-9	32353859	7466	WFS1
Proteomic_HEK293T_CA	doi: 10.1038/s41586-020-2286-9	32353859	7468	WHSC1
Proteomic_HEK293T_CA	doi: 10.1038/s41586-020-2286-9	32353859	7812	CSDE1
Proteomic_HEK293T_CA	doi: 10.1038/s41586-020-2286-9	32353859	7841	MOGS
Proteomic_HEK293T_CA	doi: 10.1038/s41586-020-2286-9	32353859	7879	RAB7A
Proteomic_HEK293T_CA	doi: 10.1038/s41586-020-2286-9	32353859	7905	REEP5
Proteomic_HEK293T_CA	doi: 10.1038/s41586-020-2286-9	32353859	7993	UBXN8
Proteomic_HEK293T_CA	doi: 10.1038/s41586-020-2286-9	32353859	8021	NUP214
Proteomic_HEK293T_CA	doi: 10.1038/s41586-020-2286-9	32353859	8453	CUL2
Proteomic_HEK293T_CA	doi: 10.1038/s41586-020-2286-9	32353859	8480	RAE1
Proteomic_HEK293T_CA	doi: 10.1038/s41586-020-2286-9	32353859	8540	AGPS
Proteomic_HEK293T_CA	doi: 10.1038/s41586-020-2286-9	32353859	8546	AP3B1
Proteomic_HEK293T_CA	doi: 10.1038/s41586-020-2286-9	32353859	8614	STC2
Proteomic_HEK293T_CA	doi: 10.1038/s41586-020-2286-9	32353859	8733	GPAA1
Proteomic_HEK293T_CA	doi: 10.1038/s41586-020-2286-9	32353859	8737	RIPK1
Proteomic_HEK293T_CA	doi: 10.1038/s41586-020-2286-9	32353859	8754	ADAM9
Proteomic_HEK293T_CA	doi: 10.1038/s41586-020-2286-9	32353859	8761	PABPC4
Proteomic_HEK293T_CA	doi: 10.1038/s41586-020-2286-9	32353859	8836	GGH
Proteomic_HEK293T_CA	doi: 10.1038/s41586-020-2286-9	32353859	8975	USP13
Proteomic_HEK293T_CA	doi: 10.1038/s41586-020-2286-9	32353859	9136	RRP9
Proteomic_HEK293T_CA	doi: 10.1038/s41586-020-2286-9	32353859	9188	DDX21
Proteomic_HEK293T_CA	doi: 10.1038/s41586-020-2286-9	32353859	9368	SLC9A3R1
Proteomic_HEK293T_CA	doi: 10.1038/s41586-020-2286-9	32353859	9470	EIF4E2
Proteomic_HEK293T_CA	doi: 10.1038/s41586-020-2286-9	32353859	9510	ADAMTS1
Proteomic_HEK293T_CA	doi: 10.1038/s41586-020-2286-9	32353859	9512	PMPCB
Proteomic_HEK293T_CA	doi: 10.1038/s41586-020-2286-9	32353859	9518	GDF15
Proteomic_HEK293T_CA	doi: 10.1038/s41586-020-2286-9	32353859	9529	BAG5
Proteomic_HEK293T_CA	doi: 10.1038/s41586-020-2286-9	32353859	9648	GCC2
Proteomic_HEK293T_CA	doi: 10.1038/s41586-020-2286-9	32353859	9653	HS2ST1
Proteomic_HEK293T_CA	doi: 10.1038/s41586-020-2286-9	32353859	9659	PDE4DIP
Proteomic_HEK293T_CA	doi: 10.1038/s41586-020-2286-9	32353859	9662	CEP135
Proteomic_HEK293T_CA	doi: 10.1038/s41586-020-2286-9	32353859	9755	TBKBP1
Proteomic_HEK293T_CA	doi: 10.1038/s41586-020-2286-9	32353859	9818	NUPL1
Proteomic_HEK293T_CA	doi: 10.1038/s41586-020-2286-9	32353859	9857	CEP350
Proteomic_HEK293T_CA	doi: 10.1038/s41586-020-2286-9	32353859	9868	TOMM70
Proteomic_HEK293T_CA	doi: 10.1038/s41586-020-2286-9	32353859	9898	UBAP2L
Proteomic_HEK293T_CA	doi: 10.1038/s41586-020-2286-9	32353859	9908	G3BP2
Proteomic_HEK293T_CA	doi: 10.1038/s41586-020-2286-9	32353859	9978	RBX1
Proteomic_HEK293T_CA	doi: 10.1038/s41586-020-2286-9	32353859	10142	AKAP9
Proteomic_HEK293T_CA	doi: 10.1038/s41586-020-2286-9	32353859	10146	G3BP1
Proteomic_HEK293T_CA	doi: 10.1038/s41586-020-2286-9	32353859	10157	AASS
Proteomic_HEK293T_CA	doi: 10.1038/s41586-020-2286-9	32353859	10193	RNF41
Proteomic_HEK293T_CA	doi: 10.1038/s41586-020-2286-9	32353859	10199	MPHOSPH10
Proteomic_HEK293T_CA	doi: 10.1038/s41586-020-2286-9	32353859	10204	NUTF2
Proteomic_HEK293T_CA	doi: 10.1038/s41586-020-2286-9	32353859	10238	DCAF7
Proteomic_HEK293T_CA	doi: 10.1038/s41586-020-2286-9	32353859	10270	AKAP8
Proteomic_HEK293T_CA	doi: 10.1038/s41586-020-2286-9	32353859	10280	SIGMAR1
Proteomic_HEK293T_CA	doi: 10.1038/s41586-020-2286-9	32353859	10283	CWC27
Proteomic_HEK293T_CA	doi: 10.1038/s41586-020-2286-9	32353859	10295	BCKDK
Proteomic_HEK293T_CA	doi: 10.1038/s41586-020-2286-9	32353859	10426	TUBGCP3
Proteomic_HEK293T_CA	doi: 10.1038/s41586-020-2286-9	32353859	10463	SLC30A9
Proteomic_HEK293T_CA	doi: 10.1038/s41586-020-2286-9	32353859	10516	FBLN5
Proteomic_HEK293T_CA	doi: 10.1038/s41586-020-2286-9	32353859	10525	HYOU1
Proteomic_HEK293T_CA	doi: 10.1038/s41586-020-2286-9	32353859	10531	PITRM1
Proteomic_HEK293T_CA	doi: 10.1038/s41586-020-2286-9	32353859	10569	SLU7
Proteomic_HEK293T_CA	doi: 10.1038/s41586-020-2286-9	32353859	10577	NPC2
Proteomic_HEK293T_CA	doi: 10.1038/s41586-020-2286-9	32353859	10632	ATP5L
Proteomic_HEK293T_CA	doi: 10.1038/s41586-020-2286-9	32353859	10844	TUBGCP2
Proteomic_HEK293T_CA	doi: 10.1038/s41586-020-2286-9	32353859	10890	RAB10
Proteomic_HEK293T_CA	doi: 10.1038/s41586-020-2286-9	32353859	10897	YIF1A
Proteomic_HEK293T_CA	doi: 10.1038/s41586-020-2286-9	32353859	10956	OS9
Proteomic_HEK293T_CA	doi: 10.1038/s41586-020-2286-9	32353859	10960	LMAN2
Proteomic_HEK293T_CA	doi: 10.1038/s41586-020-2286-9	32353859	11001	SLC27A2
Proteomic_HEK293T_CA	doi: 10.1038/s41586-020-2286-9	32353859	11064	CNTRL
Proteomic_HEK293T_CA	doi: 10.1038/s41586-020-2286-9	32353859	11101	ATE1
Proteomic_HEK293T_CA	doi: 10.1038/s41586-020-2286-9	32353859	11113	CIT
Proteomic_HEK293T_CA	doi: 10.1038/s41586-020-2286-9	32353859	11190	CEP250
Proteomic_HEK293T_CA	doi: 10.1038/s41586-020-2286-9	32353859	11340	EXOSC8
Proteomic_HEK293T_CA	doi: 10.1038/s41586-020-2286-9	32353859	22931	RAB18
Proteomic_HEK293T_CA	doi: 10.1038/s41586-020-2286-9	32353859	22937	SCAP
Proteomic_HEK293T_CA	doi: 10.1038/s41586-020-2286-9	32353859	22981	NINL
Proteomic_HEK293T_CA	doi: 10.1038/s41586-020-2286-9	32353859	23065	EMC1
Proteomic_HEK293T_CA	doi: 10.1038/s41586-020-2286-9	32353859	23071	ERP44
Proteomic_HEK293T_CA	doi: 10.1038/s41586-020-2286-9	32353859	23077	MYCBP2
Proteomic_HEK293T_CA	doi: 10.1038/s41586-020-2286-9	32353859	23085	ERC1
Proteomic_HEK293T_CA	doi: 10.1038/s41586-020-2286-9	32353859	23107	MRPS27
Proteomic_HEK293T_CA	doi: 10.1038/s41586-020-2286-9	32353859	23111	SPG20
Proteomic_HEK293T_CA	doi: 10.1038/s41586-020-2286-9	32353859	23155	CLCC1
Proteomic_HEK293T_CA	doi: 10.1038/s41586-020-2286-9	32353859	23177	CEP68
Proteomic_HEK293T_CA	doi: 10.1038/s41586-020-2286-9	32353859	23185	LARP4B
Proteomic_HEK293T_CA	doi: 10.1038/s41586-020-2286-9	32353859	23195	MDN1
Proteomic_HEK293T_CA	doi: 10.1038/s41586-020-2286-9	32353859	23203	PMPCA
Proteomic_HEK293T_CA	doi: 10.1038/s41586-020-2286-9	32353859	23225	NUP210
Proteomic_HEK293T_CA	doi: 10.1038/s41586-020-2286-9	32353859	23307	FKBP15
Proteomic_HEK293T_CA	doi: 10.1038/s41586-020-2286-9	32353859	23325	KIAA1033
Proteomic_HEK293T_CA	doi: 10.1038/s41586-020-2286-9	32353859	23333	DPY19L1
Proteomic_HEK293T_CA	doi: 10.1038/s41586-020-2286-9	32353859	23339	VPS39
Proteomic_HEK293T_CA	doi: 10.1038/s41586-020-2286-9	32353859	23367	LARP1
Proteomic_HEK293T_CA	doi: 10.1038/s41586-020-2286-9	32353859	23404	EXOSC2
Proteomic_HEK293T_CA	doi: 10.1038/s41586-020-2286-9	32353859	23408	SIRT5
Proteomic_HEK293T_CA	doi: 10.1038/s41586-020-2286-9	32353859	23476	BRD4
Proteomic_HEK293T_CA	doi: 10.1038/s41586-020-2286-9	32353859	23509	POFUT1
Proteomic_HEK293T_CA	doi: 10.1038/s41586-020-2286-9	32353859	23636	NUP62
Proteomic_HEK293T_CA	doi: 10.1038/s41586-020-2286-9	32353859	23646	PLD3
Proteomic_HEK293T_CA	doi: 10.1038/s41586-020-2286-9	32353859	23649	POLA2
Proteomic_HEK293T_CA	doi: 10.1038/s41586-020-2286-9	32353859	23765	IL17RA
Proteomic_HEK293T_CA	doi: 10.1038/s41586-020-2286-9	32353859	23787	MTCH1
Proteomic_HEK293T_CA	doi: 10.1038/s41586-020-2286-9	32353859	24149	ZNF318
Proteomic_HEK293T_CA	doi: 10.1038/s41586-020-2286-9	32353859	25777	SUN2
Proteomic_HEK293T_CA	doi: 10.1038/s41586-020-2286-9	32353859	25831	HECTD1
Proteomic_HEK293T_CA	doi: 10.1038/s41586-020-2286-9	32353859	25873	RPL36
Proteomic_HEK293T_CA	doi: 10.1038/s41586-020-2286-9	32353859	25921	ZDHHC5
Proteomic_HEK293T_CA	doi: 10.1038/s41586-020-2286-9	32353859	25940	FAM98A
Proteomic_HEK293T_CA	doi: 10.1038/s41586-020-2286-9	32353859	25980	AAR2
Proteomic_HEK293T_CA	doi: 10.1038/s41586-020-2286-9	32353859	25983	NGDN
Proteomic_HEK293T_CA	doi: 10.1038/s41586-020-2286-9	32353859	26058	GIGYF2
Proteomic_HEK293T_CA	doi: 10.1038/s41586-020-2286-9	32353859	26092	TOR1AIP1
Proteomic_HEK293T_CA	doi: 10.1038/s41586-020-2286-9	32353859	26355	FAM162A
Proteomic_HEK293T_CA	doi: 10.1038/s41586-020-2286-9	32353859	26515	TIMM10B
Proteomic_HEK293T_CA	doi: 10.1038/s41586-020-2286-9	32353859	26519	TIMM10
Proteomic_HEK293T_CA	doi: 10.1038/s41586-020-2286-9	32353859	26520	TIMM9
Proteomic_HEK293T_CA	doi: 10.1038/s41586-020-2286-9	32353859	26521	TIMM8B
Proteomic_HEK293T_CA	doi: 10.1038/s41586-020-2286-9	32353859	26574	AATF
Proteomic_HEK293T_CA	doi: 10.1038/s41586-020-2286-9	32353859	26986	PABPC1
Proteomic_HEK293T_CA	doi: 10.1038/s41586-020-2286-9	32353859	26993	AKAP8L
Proteomic_HEK293T_CA	doi: 10.1038/s41586-020-2286-9	32353859	27069	GHITM
Proteomic_HEK293T_CA	doi: 10.1038/s41586-020-2286-9	32353859	27243	CHMP2A
Proteomic_HEK293T_CA	doi: 10.1038/s41586-020-2286-9	32353859	27248	ERLEC1
Proteomic_HEK293T_CA	doi: 10.1038/s41586-020-2286-9	32353859	27346	TMEM97
Proteomic_HEK293T_CA	doi: 10.1038/s41586-020-2286-9	32353859	27430	MAT2B
Proteomic_HEK293T_CA	doi: 10.1038/s41586-020-2286-9	32353859	28969	BZW2
Proteomic_HEK293T_CA	doi: 10.1038/s41586-020-2286-9	32353859	28976	ACAD9
Proteomic_HEK293T_CA	doi: 10.1038/s41586-020-2286-9	32353859	29066	ZC3H7A
Proteomic_HEK293T_CA	doi: 10.1038/s41586-020-2286-9	32353859	29110	TBK1
Proteomic_HEK293T_CA	doi: 10.1038/s41586-020-2286-9	32353859	29880	ALG5
Proteomic_HEK293T_CA	doi: 10.1038/s41586-020-2286-9	32353859	30968	STOML2
Proteomic_HEK293T_CA	doi: 10.1038/s41586-020-2286-9	32353859	50999	TMED5
Proteomic_HEK293T_CA	doi: 10.1038/s41586-020-2286-9	32353859	51010	EXOSC3
Proteomic_HEK293T_CA	doi: 10.1038/s41586-020-2286-9	32353859	51091	SEPSECS
Proteomic_HEK293T_CA	doi: 10.1038/s41586-020-2286-9	32353859	51097	SCCPDH
Proteomic_HEK293T_CA	doi: 10.1038/s41586-020-2286-9	32353859	51103	NDUFAF1
Proteomic_HEK293T_CA	doi: 10.1038/s41586-020-2286-9	32353859	51116	MRPS2
Proteomic_HEK293T_CA	doi: 10.1038/s41586-020-2286-9	32353859	51125	GOLGA7
Proteomic_HEK293T_CA	doi: 10.1038/s41586-020-2286-9	32353859	51199	NIN
Proteomic_HEK293T_CA	doi: 10.1038/s41586-020-2286-9	32353859	51248	PDZD11
Proteomic_HEK293T_CA	doi: 10.1038/s41586-020-2286-9	32353859	51295	ECSIT
Proteomic_HEK293T_CA	doi: 10.1038/s41586-020-2286-9	32353859	51361	HOOK1
Proteomic_HEK293T_CA	doi: 10.1038/s41586-020-2286-9	32353859	51439	FAM8A1
Proteomic_HEK293T_CA	doi: 10.1038/s41586-020-2286-9	32353859	51552	RAB14
Proteomic_HEK293T_CA	doi: 10.1038/s41586-020-2286-9	32353859	51574	LARP7
Proteomic_HEK293T_CA	doi: 10.1038/s41586-020-2286-9	32353859	51611	DPH5
Proteomic_HEK293T_CA	doi: 10.1038/s41586-020-2286-9	32353859	51661	FKBP7
Proteomic_HEK293T_CA	doi: 10.1038/s41586-020-2286-9	32353859	53371	NUP54
Proteomic_HEK293T_CA	doi: 10.1038/s41586-020-2286-9	32353859	53938	PPIL3
Proteomic_HEK293T_CA	doi: 10.1038/s41586-020-2286-9	32353859	54477	PLEKHA5
Proteomic_HEK293T_CA	doi: 10.1038/s41586-020-2286-9	32353859	54480	CHPF2
Proteomic_HEK293T_CA	doi: 10.1038/s41586-020-2286-9	32353859	54602	NDFIP2
Proteomic_HEK293T_CA	doi: 10.1038/s41586-020-2286-9	32353859	54850	FBXL12
Proteomic_HEK293T_CA	doi: 10.1038/s41586-020-2286-9	32353859	55027	HEATR3
Proteomic_HEK293T_CA	doi: 10.1038/s41586-020-2286-9	32353859	55116	TMEM39B
Proteomic_HEK293T_CA	doi: 10.1038/s41586-020-2286-9	32353859	55131	RBM28
Proteomic_HEK293T_CA	doi: 10.1038/s41586-020-2286-9	32353859	55206	SBNO1
Proteomic_HEK293T_CA	doi: 10.1038/s41586-020-2286-9	32353859	55285	RBM41
Proteomic_HEK293T_CA	doi: 10.1038/s41586-020-2286-9	32353859	55621	TRMT1
Proteomic_HEK293T_CA	doi: 10.1038/s41586-020-2286-9	32353859	55676	SLC30A6
Proteomic_HEK293T_CA	doi: 10.1038/s41586-020-2286-9	32353859	55700	MAP7D1
Proteomic_HEK293T_CA	doi: 10.1038/s41586-020-2286-9	32353859	55711	FAR2
Proteomic_HEK293T_CA	doi: 10.1038/s41586-020-2286-9	32353859	55735	DNAJC11
Proteomic_HEK293T_CA	doi: 10.1038/s41586-020-2286-9	32353859	55755	CDK5RAP2
Proteomic_HEK293T_CA	doi: 10.1038/s41586-020-2286-9	32353859	55757	UGGT2
Proteomic_HEK293T_CA	doi: 10.1038/s41586-020-2286-9	32353859	55768	NGLY1
Proteomic_HEK293T_CA	doi: 10.1038/s41586-020-2286-9	32353859	55823	VPS11
Proteomic_HEK293T_CA	doi: 10.1038/s41586-020-2286-9	32353859	55829	SELENOS
Proteomic_HEK293T_CA	doi: 10.1038/s41586-020-2286-9	32353859	55833	UBAP2
Proteomic_HEK293T_CA	doi: 10.1038/s41586-020-2286-9	32353859	56257	MEPCE
Proteomic_HEK293T_CA	doi: 10.1038/s41586-020-2286-9	32353859	56605	ERO1LB
Proteomic_HEK293T_CA	doi: 10.1038/s41586-020-2286-9	32353859	56850	GRIPAP1
Proteomic_HEK293T_CA	doi: 10.1038/s41586-020-2286-9	32353859	56915	EXOSC5
Proteomic_HEK293T_CA	doi: 10.1038/s41586-020-2286-9	32353859	57106	NAT14
Proteomic_HEK293T_CA	doi: 10.1038/s41586-020-2286-9	32353859	57142	RTN4
Proteomic_HEK293T_CA	doi: 10.1038/s41586-020-2286-9	32353859	57153	SLC44A2
Proteomic_HEK293T_CA	doi: 10.1038/s41586-020-2286-9	32353859	57222	ERGIC1
Proteomic_HEK293T_CA	doi: 10.1038/s41586-020-2286-9	32353859	57534	MIB1
Proteomic_HEK293T_CA	doi: 10.1038/s41586-020-2286-9	32353859	58155	PTBP2
Proteomic_HEK293T_CA	doi: 10.1038/s41586-020-2286-9	32353859	60493	FASTKD5
Proteomic_HEK293T_CA	doi: 10.1038/s41586-020-2286-9	32353859	60681	FKBP10
Proteomic_HEK293T_CA	doi: 10.1038/s41586-020-2286-9	32353859	64093	SMOC1
Proteomic_HEK293T_CA	doi: 10.1038/s41586-020-2286-9	32353859	64374	SIL1
Proteomic_HEK293T_CA	doi: 10.1038/s41586-020-2286-9	32353859	64432	MRPS25
Proteomic_HEK293T_CA	doi: 10.1038/s41586-020-2286-9	32353859	64689	GORASP1
Proteomic_HEK293T_CA	doi: 10.1038/s41586-020-2286-9	32353859	64784	CRTC3
Proteomic_HEK293T_CA	doi: 10.1038/s41586-020-2286-9	32353859	64969	MRPS5
Proteomic_HEK293T_CA	doi: 10.1038/s41586-020-2286-9	32353859	79053	ALG8
Proteomic_HEK293T_CA	doi: 10.1038/s41586-020-2286-9	32353859	79070	KDELC1
Proteomic_HEK293T_CA	doi: 10.1038/s41586-020-2286-9	32353859	79077	DCTPP1
Proteomic_HEK293T_CA	doi: 10.1038/s41586-020-2286-9	32353859	79078	C1orf50
Proteomic_HEK293T_CA	doi: 10.1038/s41586-020-2286-9	32353859	79080	CCDC86
Proteomic_HEK293T_CA	doi: 10.1038/s41586-020-2286-9	32353859	79178	THTPA
Proteomic_HEK293T_CA	doi: 10.1038/s41586-020-2286-9	32353859	79443	FYCO1
Proteomic_HEK293T_CA	doi: 10.1038/s41586-020-2286-9	32353859	79571	GCC1
Proteomic_HEK293T_CA	doi: 10.1038/s41586-020-2286-9	32353859	79572	ATP13A3
Proteomic_HEK293T_CA	doi: 10.1038/s41586-020-2286-9	32353859	79586	CHPF
Proteomic_HEK293T_CA	doi: 10.1038/s41586-020-2286-9	32353859	79666	PLEKHF2
Proteomic_HEK293T_CA	doi: 10.1038/s41586-020-2286-9	32353859	79671	NLRX1
Proteomic_HEK293T_CA	doi: 10.1038/s41586-020-2286-9	32353859	79699	ZYG11B
Proteomic_HEK293T_CA	doi: 10.1038/s41586-020-2286-9	32353859	79709	COLGALT1
Proteomic_HEK293T_CA	doi: 10.1038/s41586-020-2286-9	32353859	79731	NARS2
Proteomic_HEK293T_CA	doi: 10.1038/s41586-020-2286-9	32353859	79745	CLIP4
Proteomic_HEK293T_CA	doi: 10.1038/s41586-020-2286-9	32353859	79753	SNIP1
Proteomic_HEK293T_CA	doi: 10.1038/s41586-020-2286-9	32353859	79877	DCAKD
Proteomic_HEK293T_CA	doi: 10.1038/s41586-020-2286-9	32353859	79934	ADCK4
Proteomic_HEK293T_CA	doi: 10.1038/s41586-020-2286-9	32353859	79954	NOL10
Proteomic_HEK293T_CA	doi: 10.1038/s41586-020-2286-9	32353859	79956	ERMP1
Proteomic_HEK293T_CA	doi: 10.1038/s41586-020-2286-9	32353859	80020	FOXRED2
Proteomic_HEK293T_CA	doi: 10.1038/s41586-020-2286-9	32353859	80142	PTGES2
Proteomic_HEK293T_CA	doi: 10.1038/s41586-020-2286-9	32353859	80213	TM2D3
Proteomic_HEK293T_CA	doi: 10.1038/s41586-020-2286-9	32353859	80222	TARS2
Proteomic_HEK293T_CA	doi: 10.1038/s41586-020-2286-9	32353859	80267	EDEM3
Proteomic_HEK293T_CA	doi: 10.1038/s41586-020-2286-9	32353859	80273	GRPEL1
Proteomic_HEK293T_CA	doi: 10.1038/s41586-020-2286-9	32353859	80777	CYB5B
Proteomic_HEK293T_CA	doi: 10.1038/s41586-020-2286-9	32353859	83729	INHBE
Proteomic_HEK293T_CA	doi: 10.1038/s41586-020-2286-9	32353859	84720	PIGO
Proteomic_HEK293T_CA	doi: 10.1038/s41586-020-2286-9	32353859	84726	PRRC2B
Proteomic_HEK293T_CA	doi: 10.1038/s41586-020-2286-9	32353859	84858	ZNF503
Proteomic_HEK293T_CA	doi: 10.1038/s41586-020-2286-9	32353859	89874	SLC25A21
Proteomic_HEK293T_CA	doi: 10.1038/s41586-020-2286-9	32353859	90161	HS6ST2
Proteomic_HEK293T_CA	doi: 10.1038/s41586-020-2286-9	32353859	90580	TIMM29
Proteomic_HEK293T_CA	doi: 10.1038/s41586-020-2286-9	32353859	91754	NEK9
Proteomic_HEK293T_CA	doi: 10.1038/s41586-020-2286-9	32353859	91942	NDUFAF2
Proteomic_HEK293T_CA	doi: 10.1038/s41586-020-2286-9	32353859	92105	INTS4
Proteomic_HEK293T_CA	doi: 10.1038/s41586-020-2286-9	32353859	92840	REEP6
Proteomic_HEK293T_CA	doi: 10.1038/s41586-020-2286-9	32353859	94005	PIGS
Proteomic_HEK293T_CA	doi: 10.1038/s41586-020-2286-9	32353859	113174	SAAL1
Proteomic_HEK293T_CA	doi: 10.1038/s41586-020-2286-9	32353859	124245	ZC3H18
Proteomic_HEK293T_CA	doi: 10.1038/s41586-020-2286-9	32353859	126789	PUSL1
Proteomic_HEK293T_CA	doi: 10.1038/s41586-020-2286-9	32353859	131118	DNAJC19
Proteomic_HEK293T_CA	doi: 10.1038/s41586-020-2286-9	32353859	143888	POGLUT3
Proteomic_HEK293T_CA	doi: 10.1038/s41586-020-2286-9	32353859	145282	MIPOL1
Proteomic_HEK293T_CA	doi: 10.1038/s41586-020-2286-9	32353859	148867	SLC30A7
Proteomic_HEK293T_CA	doi: 10.1038/s41586-020-2286-9	32353859	151188	ARL6IP6
Proteomic_HEK293T_CA	doi: 10.1038/s41586-020-2286-9	32353859	152789	JAKMIP1
Proteomic_HEK293T_CA	doi: 10.1038/s41586-020-2286-9	32353859	159195	USP54
Proteomic_HEK293T_CA	doi: 10.1038/s41586-020-2286-9	32353859	162427	RETREG3
Proteomic_HEK293T_CA	doi: 10.1038/s41586-020-2286-9	32353859	169714	QSOX2
Proteomic_HEK293T_CA	doi: 10.1038/s41586-020-2286-9	32353859	196527	ANO6
Proteomic_HEK293T_CA	doi: 10.1038/s41586-020-2286-9	32353859	201134	CEP112
Proteomic_HEK293T_CA	doi: 10.1038/s41586-020-2286-9	32353859	202018	TAPT1
Proteomic_HEK293T_CA	doi: 10.1038/s41586-020-2286-9	32353859	219743	TYSND1
Proteomic_HEK293T_CA	doi: 10.1038/s41586-020-2286-9	32353859	284106	CISD3
Proteomic_HEK293T_CA	doi: 10.1038/s41586-020-2286-9	32353859	286827	TRIM59
Proteomic_HEK293T_CA	doi: 10.1038/s41586-020-2286-9	32353859	440138	ALG11
Proteomic_HEK293T_CA	doi: 10.1038/s41586-020-2286-9	32353859	11116	FGFR1OP
Proteomic_HEK293T_CA	doi: 10.1038/s41586-020-2286-9	32353859	64757	MTARC1
Caco2cells_Nature_Germany	doi: 10.1038/s41586-020-2332-7	32408336	29974	A1CF
Caco2cells_Nature_Germany	doi: 10.1038/s41586-020-2332-7	32408336	80755	AARSD1
Caco2cells_Nature_Germany	doi: 10.1038/s41586-020-2332-7	32408336	26090	ABHD12
Caco2cells_Nature_Germany	doi: 10.1038/s41586-020-2332-7	32408336	58527	ABRACL
Caco2cells_Nature_Germany	doi: 10.1038/s41586-020-2332-7	32408336	10005	ACOT8
Caco2cells_Nature_Germany	doi: 10.1038/s41586-020-2332-7	32408336	10120	ACTR1B
Caco2cells_Nature_Germany	doi: 10.1038/s41586-020-2332-7	32408336	9370	ADIPOQ
Caco2cells_Nature_Germany	doi: 10.1038/s41586-020-2332-7	32408336	11047	ADRM1
Caco2cells_Nature_Germany	doi: 10.1038/s41586-020-2332-7	32408336	158	ADSL
Caco2cells_Nature_Germany	doi: 10.1038/s41586-020-2332-7	32408336	231	AKR1B1
Caco2cells_Nature_Germany	doi: 10.1038/s41586-020-2332-7	32408336	8854	ALDH1A2
Caco2cells_Nature_Germany	doi: 10.1038/s41586-020-2332-7	32408336	223	ALDH9A1
Caco2cells_Nature_Germany	doi: 10.1038/s41586-020-2332-7	32408336	56052	ALG1
Caco2cells_Nature_Germany	doi: 10.1038/s41586-020-2332-7	32408336	440138	ALG11
Caco2cells_Nature_Germany	doi: 10.1038/s41586-020-2332-7	32408336	57679	ALS2
Caco2cells_Nature_Germany	doi: 10.1038/s41586-020-2332-7	32408336	64682	ANAPC1
Caco2cells_Nature_Germany	doi: 10.1038/s41586-020-2332-7	32408336	57037	ANKMY2
Caco2cells_Nature_Germany	doi: 10.1038/s41586-020-2332-7	32408336	129138	ANKRD54
Caco2cells_Nature_Germany	doi: 10.1038/s41586-020-2332-7	32408336	163	AP2B1
Caco2cells_Nature_Germany	doi: 10.1038/s41586-020-2332-7	32408336	334	APLP2
Caco2cells_Nature_Germany	doi: 10.1038/s41586-020-2332-7	32408336	348	APOE
Caco2cells_Nature_Germany	doi: 10.1038/s41586-020-2332-7	32408336	372	ARCN1
Caco2cells_Nature_Germany	doi: 10.1038/s41586-020-2332-7	32408336	26286	ARFGAP3
Caco2cells_Nature_Germany	doi: 10.1038/s41586-020-2332-7	32408336	10139	ARFRP1
Caco2cells_Nature_Germany	doi: 10.1038/s41586-020-2332-7	32408336	2909	ARHGAP35
Caco2cells_Nature_Germany	doi: 10.1038/s41586-020-2332-7	32408336	10093	ARPC4
Caco2cells_Nature_Germany	doi: 10.1038/s41586-020-2332-7	32408336	10973	ASCC3
Caco2cells_Nature_Germany	doi: 10.1038/s41586-020-2332-7	32408336	440	ASNS
Caco2cells_Nature_Germany	doi: 10.1038/s41586-020-2332-7	32408336	79058	ASPSCR1
Caco2cells_Nature_Germany	doi: 10.1038/s41586-020-2332-7	32408336	55054	ATG16L1
Caco2cells_Nature_Germany	doi: 10.1038/s41586-020-2332-7	32408336	489	ATP2A3
Caco2cells_Nature_Germany	doi: 10.1038/s41586-020-2332-7	32408336	513	ATP5D
Caco2cells_Nature_Germany	doi: 10.1038/s41586-020-2332-7	32408336	10476	ATP5H
Caco2cells_Nature_Germany	doi: 10.1038/s41586-020-2332-7	32408336	10159	ATP6AP2
Caco2cells_Nature_Germany	doi: 10.1038/s41586-020-2332-7	32408336	527	ATP6V0C
Caco2cells_Nature_Germany	doi: 10.1038/s41586-020-2332-7	32408336	11273	ATXN2L
Caco2cells_Nature_Germany	doi: 10.1038/s41586-020-2332-7	32408336	552889	ATXN7L3B
Caco2cells_Nature_Germany	doi: 10.1038/s41586-020-2332-7	32408336	55971	BAIAP2L1
Caco2cells_Nature_Germany	doi: 10.1038/s41586-020-2332-7	32408336	8815	BANF1
Caco2cells_Nature_Germany	doi: 10.1038/s41586-020-2332-7	32408336	9031	BAZ1B
Caco2cells_Nature_Germany	doi: 10.1038/s41586-020-2332-7	32408336	55973	BCAP29
Caco2cells_Nature_Germany	doi: 10.1038/s41586-020-2332-7	32408336	613	BCR
Caco2cells_Nature_Germany	doi: 10.1038/s41586-020-2332-7	32408336	55330	BLOC1S4
Caco2cells_Nature_Germany	doi: 10.1038/s41586-020-2332-7	32408336	9790	BMS1
Caco2cells_Nature_Germany	doi: 10.1038/s41586-020-2332-7	32408336	9044	BTAF1
Caco2cells_Nature_Germany	doi: 10.1038/s41586-020-2332-7	32408336	689	BTF3
Caco2cells_Nature_Germany	doi: 10.1038/s41586-020-2332-7	32408336	705	BYSL
Caco2cells_Nature_Germany	doi: 10.1038/s41586-020-2332-7	32408336	9689	BZW1
Caco2cells_Nature_Germany	doi: 10.1038/s41586-020-2332-7	32408336	91298	C12orf29
Caco2cells_Nature_Germany	doi: 10.1038/s41586-020-2332-7	32408336	51637	C14orf166
Caco2cells_Nature_Germany	doi: 10.1038/s41586-020-2332-7	32408336	84419	C15orf48
Caco2cells_Nature_Germany	doi: 10.1038/s41586-020-2332-7	32408336	79415	C17orf62
Caco2cells_Nature_Germany	doi: 10.1038/s41586-020-2332-7	32408336	10438	C1D
Caco2cells_Nature_Germany	doi: 10.1038/s41586-020-2332-7	32408336	56941	C3orf37
Caco2cells_Nature_Germany	doi: 10.1038/s41586-020-2332-7	32408336	285636	C5orf51
Caco2cells_Nature_Germany	doi: 10.1038/s41586-020-2332-7	32408336	11094	CACFD1
Caco2cells_Nature_Germany	doi: 10.1038/s41586-020-2332-7	32408336	813	CALU
Caco2cells_Nature_Germany	doi: 10.1038/s41586-020-2332-7	32408336	4076	CAPRIN1
Caco2cells_Nature_Germany	doi: 10.1038/s41586-020-2332-7	32408336	10498	CARM1
Caco2cells_Nature_Germany	doi: 10.1038/s41586-020-2332-7	32408336	11335	CBX3
Caco2cells_Nature_Germany	doi: 10.1038/s41586-020-2332-7	32408336	115098	CCDC124
Caco2cells_Nature_Germany	doi: 10.1038/s41586-020-2332-7	32408336	79879	CCDC134
Caco2cells_Nature_Germany	doi: 10.1038/s41586-020-2332-7	32408336	28952	CCDC22
Caco2cells_Nature_Germany	doi: 10.1038/s41586-020-2332-7	32408336	8030	CCDC6
Caco2cells_Nature_Germany	doi: 10.1038/s41586-020-2332-7	32408336	10694	CCT8
Caco2cells_Nature_Germany	doi: 10.1038/s41586-020-2332-7	32408336	978	CDA
Caco2cells_Nature_Germany	doi: 10.1038/s41586-020-2332-7	32408336	8476	CDC42BPA
Caco2cells_Nature_Germany	doi: 10.1038/s41586-020-2332-7	32408336	988	CDC5L
Caco2cells_Nature_Germany	doi: 10.1038/s41586-020-2332-7	32408336	283489	CHAMP1
Caco2cells_Nature_Germany	doi: 10.1038/s41586-020-2332-7	32408336	10523	CHERP
Caco2cells_Nature_Germany	doi: 10.1038/s41586-020-2332-7	32408336	1119	CHKA
Caco2cells_Nature_Germany	doi: 10.1038/s41586-020-2332-7	32408336	1153	CIRBP
Caco2cells_Nature_Germany	doi: 10.1038/s41586-020-2332-7	32408336	1184	CLCN5
Caco2cells_Nature_Germany	doi: 10.1038/s41586-020-2332-7	32408336	56650	CLDND1
Caco2cells_Nature_Germany	doi: 10.1038/s41586-020-2332-7	32408336	7461	CLIP2
Caco2cells_Nature_Germany	doi: 10.1038/s41586-020-2332-7	32408336	1191	CLU
Caco2cells_Nature_Germany	doi: 10.1038/s41586-020-2332-7	32408336	152100	CMC1
Caco2cells_Nature_Germany	doi: 10.1038/s41586-020-2332-7	32408336	54918	CMTM6
Caco2cells_Nature_Germany	doi: 10.1038/s41586-020-2332-7	32408336	112616	CMTM7
Caco2cells_Nature_Germany	doi: 10.1038/s41586-020-2332-7	32408336	4849	CNOT3
Caco2cells_Nature_Germany	doi: 10.1038/s41586-020-2332-7	32408336	1267	CNP
Caco2cells_Nature_Germany	doi: 10.1038/s41586-020-2332-7	32408336	10695	CNPY3
Caco2cells_Nature_Germany	doi: 10.1038/s41586-020-2332-7	32408336	388753	COA6
Caco2cells_Nature_Germany	doi: 10.1038/s41586-020-2332-7	32408336	55352	COPRS
Caco2cells_Nature_Germany	doi: 10.1038/s41586-020-2332-7	32408336	23603	CORO1C
Caco2cells_Nature_Germany	doi: 10.1038/s41586-020-2332-7	32408336	4513	COX2
Caco2cells_Nature_Germany	doi: 10.1038/s41586-020-2332-7	32408336	1349	COX7B
Caco2cells_Nature_Germany	doi: 10.1038/s41586-020-2332-7	32408336	1373	CPS1
Caco2cells_Nature_Germany	doi: 10.1038/s41586-020-2332-7	32408336	54504	CPVL
Caco2cells_Nature_Germany	doi: 10.1038/s41586-020-2332-7	32408336	51340	CRNKL1
Caco2cells_Nature_Germany	doi: 10.1038/s41586-020-2332-7	32408336	64784	CRTC3
Caco2cells_Nature_Germany	doi: 10.1038/s41586-020-2332-7	32408336	56259	CTNNBL1
Caco2cells_Nature_Germany	doi: 10.1038/s41586-020-2332-7	32408336	1525	CXADR
Caco2cells_Nature_Germany	doi: 10.1038/s41586-020-2332-7	32408336	7852	CXCR4
Caco2cells_Nature_Germany	doi: 10.1038/s41586-020-2332-7	32408336	55827	DCAF6
Caco2cells_Nature_Germany	doi: 10.1038/s41586-020-2332-7	32408336	100506627	DCDC5
Caco2cells_Nature_Germany	doi: 10.1038/s41586-020-2332-7	32408336	79077	DCTPP1
Caco2cells_Nature_Germany	doi: 10.1038/s41586-020-2332-7	32408336	84301	DDI2
Caco2cells_Nature_Germany	doi: 10.1038/s41586-020-2332-7	32408336	780	DDR1
Caco2cells_Nature_Germany	doi: 10.1038/s41586-020-2332-7	32408336	1652	DDT
Caco2cells_Nature_Germany	doi: 10.1038/s41586-020-2332-7	32408336	1662	DDX10
Caco2cells_Nature_Germany	doi: 10.1038/s41586-020-2332-7	32408336	8886	DDX18
Caco2cells_Nature_Germany	doi: 10.1038/s41586-020-2332-7	32408336	9188	DDX21
Caco2cells_Nature_Germany	doi: 10.1038/s41586-020-2332-7	32408336	55794	DDX28
Caco2cells_Nature_Germany	doi: 10.1038/s41586-020-2332-7	32408336	1654	DDX3X
Caco2cells_Nature_Germany	doi: 10.1038/s41586-020-2332-7	32408336	51202	DDX47
Caco2cells_Nature_Germany	doi: 10.1038/s41586-020-2332-7	32408336	8560	DEGS1
Caco2cells_Nature_Germany	doi: 10.1038/s41586-020-2332-7	32408336	1719	DHFR
Caco2cells_Nature_Germany	doi: 10.1038/s41586-020-2332-7	32408336	55526	DHTKD1
Caco2cells_Nature_Germany	doi: 10.1038/s41586-020-2332-7	32408336	22907	DHX30
Caco2cells_Nature_Germany	doi: 10.1038/s41586-020-2332-7	32408336	9785	DHX38
Caco2cells_Nature_Germany	doi: 10.1038/s41586-020-2332-7	32408336	1657	DMXL1
Caco2cells_Nature_Germany	doi: 10.1038/s41586-020-2332-7	32408336	10049	DNAJB6
Caco2cells_Nature_Germany	doi: 10.1038/s41586-020-2332-7	32408336	27000	DNAJC2
Caco2cells_Nature_Germany	doi: 10.1038/s41586-020-2332-7	32408336	548645	DNAJC25
Caco2cells_Nature_Germany	doi: 10.1038/s41586-020-2332-7	32408336	23234	DNAJC9
Caco2cells_Nature_Germany	doi: 10.1038/s41586-020-2332-7	32408336	1786	DNMT1
Caco2cells_Nature_Germany	doi: 10.1038/s41586-020-2332-7	32408336	91039	DPP9
Caco2cells_Nature_Germany	doi: 10.1038/s41586-020-2332-7	32408336	1810	DR1
Caco2cells_Nature_Germany	doi: 10.1038/s41586-020-2332-7	32408336	9166	EBAG9
Caco2cells_Nature_Germany	doi: 10.1038/s41586-020-2332-7	32408336	11319	ECD
Caco2cells_Nature_Germany	doi: 10.1038/s41586-020-2332-7	32408336	1933	EEF1B2
Caco2cells_Nature_Germany	doi: 10.1038/s41586-020-2332-7	32408336	9343	EFTUD2
Caco2cells_Nature_Germany	doi: 10.1038/s41586-020-2332-7	32408336	1964	EIF1AX
Caco2cells_Nature_Germany	doi: 10.1038/s41586-020-2332-7	32408336	8894	EIF2S2
Caco2cells_Nature_Germany	doi: 10.1038/s41586-020-2332-7	32408336	1982	EIF4G2
Caco2cells_Nature_Germany	doi: 10.1038/s41586-020-2332-7	32408336	54566	EPB41L4B
Caco2cells_Nature_Germany	doi: 10.1038/s41586-020-2332-7	32408336	1969	EPHA2
Caco2cells_Nature_Germany	doi: 10.1038/s41586-020-2332-7	32408336	2058	EPRS
Caco2cells_Nature_Germany	doi: 10.1038/s41586-020-2332-7	32408336	55914	ERBB2IP
Caco2cells_Nature_Germany	doi: 10.1038/s41586-020-2332-7	32408336	10961	ERP29
Caco2cells_Nature_Germany	doi: 10.1038/s41586-020-2332-7	32408336	2098	ESD
Caco2cells_Nature_Germany	doi: 10.1038/s41586-020-2332-7	32408336	2130	EWSR1
Caco2cells_Nature_Germany	doi: 10.1038/s41586-020-2332-7	32408336	51013	EXOSC1
Caco2cells_Nature_Germany	doi: 10.1038/s41586-020-2332-7	32408336	118460	EXOSC6
Caco2cells_Nature_Germany	doi: 10.1038/s41586-020-2332-7	32408336	2153	F5
Caco2cells_Nature_Germany	doi: 10.1038/s41586-020-2332-7	32408336	2171	FABP5
Caco2cells_Nature_Germany	doi: 10.1038/s41586-020-2332-7	32408336	10827	FAM114A2
Caco2cells_Nature_Germany	doi: 10.1038/s41586-020-2332-7	32408336	162427	FAM134C
Caco2cells_Nature_Germany	doi: 10.1038/s41586-020-2332-7	32408336	85395	FAM207A
Caco2cells_Nature_Germany	doi: 10.1038/s41586-020-2332-7	32408336	283742	FAM98B
Caco2cells_Nature_Germany	doi: 10.1038/s41586-020-2332-7	32408336	2200	FBN1
Caco2cells_Nature_Germany	doi: 10.1038/s41586-020-2332-7	32408336	2230	FDX1
Caco2cells_Nature_Germany	doi: 10.1038/s41586-020-2332-7	32408336	2237	FEN1
Caco2cells_Nature_Germany	doi: 10.1038/s41586-020-2332-7	32408336	23770	FKBP8
Caco2cells_Nature_Germany	doi: 10.1038/s41586-020-2332-7	32408336	22887	FOXJ3
Caco2cells_Nature_Germany	doi: 10.1038/s41586-020-2332-7	32408336	24140	FTSJ1
Caco2cells_Nature_Germany	doi: 10.1038/s41586-020-2332-7	32408336	2582	GALE
Caco2cells_Nature_Germany	doi: 10.1038/s41586-020-2332-7	32408336	2584	GALK1
Caco2cells_Nature_Germany	doi: 10.1038/s41586-020-2332-7	32408336	2618	GART
Caco2cells_Nature_Germany	doi: 10.1038/s41586-020-2332-7	32408336	57733	GBA3
Caco2cells_Nature_Germany	doi: 10.1038/s41586-020-2332-7	32408336	2644	GCHFR
Caco2cells_Nature_Germany	doi: 10.1038/s41586-020-2332-7	32408336	2730	GCLM
Caco2cells_Nature_Germany	doi: 10.1038/s41586-020-2332-7	32408336	9245	GCNT3
Caco2cells_Nature_Germany	doi: 10.1038/s41586-020-2332-7	32408336	9615	GDA
Caco2cells_Nature_Germany	doi: 10.1038/s41586-020-2332-7	32408336	9518	GDF15
Caco2cells_Nature_Germany	doi: 10.1038/s41586-020-2332-7	32408336	51608	GET4
Caco2cells_Nature_Germany	doi: 10.1038/s41586-020-2332-7	32408336	2677	GGCX
Caco2cells_Nature_Germany	doi: 10.1038/s41586-020-2332-7	32408336	2686	GGT7
Caco2cells_Nature_Germany	doi: 10.1038/s41586-020-2332-7	32408336	54994	GID8
Caco2cells_Nature_Germany	doi: 10.1038/s41586-020-2332-7	32408336	9837	GINS1
Caco2cells_Nature_Germany	doi: 10.1038/s41586-020-2332-7	32408336	2720	GLB1
Caco2cells_Nature_Germany	doi: 10.1038/s41586-020-2332-7	32408336	10539	GLRX3
Caco2cells_Nature_Germany	doi: 10.1038/s41586-020-2332-7	32408336	2764	GMFB
Caco2cells_Nature_Germany	doi: 10.1038/s41586-020-2332-7	32408336	8833	GMPS
Caco2cells_Nature_Germany	doi: 10.1038/s41586-020-2332-7	32408336	2767	GNA11
Caco2cells_Nature_Germany	doi: 10.1038/s41586-020-2332-7	32408336	57120	GOPC
Caco2cells_Nature_Germany	doi: 10.1038/s41586-020-2332-7	32408336	51463	GPR89B
Caco2cells_Nature_Germany	doi: 10.1038/s41586-020-2332-7	32408336	2926	GRSF1
Caco2cells_Nature_Germany	doi: 10.1038/s41586-020-2332-7	32408336	9446	GSTO1
Caco2cells_Nature_Germany	doi: 10.1038/s41586-020-2332-7	32408336	2950	GSTP1
Caco2cells_Nature_Germany	doi: 10.1038/s41586-020-2332-7	32408336	2965	GTF2H1
Caco2cells_Nature_Germany	doi: 10.1038/s41586-020-2332-7	32408336	23560	GTPBP4
Caco2cells_Nature_Germany	doi: 10.1038/s41586-020-2332-7	32408336	23498	HAAO
Caco2cells_Nature_Germany	doi: 10.1038/s41586-020-2332-7	32408336	3039	HBA1
Caco2cells_Nature_Germany	doi: 10.1038/s41586-020-2332-7	32408336	50810	HDGFRP3
Caco2cells_Nature_Germany	doi: 10.1038/s41586-020-2332-7	32408336	3081	HGD
Caco2cells_Nature_Germany	doi: 10.1038/s41586-020-2332-7	32408336	3008	HIST1H1E
Caco2cells_Nature_Germany	doi: 10.1038/s41586-020-2332-7	32408336	8349	HIST2H2BE
Caco2cells_Nature_Germany	doi: 10.1038/s41586-020-2332-7	32408336	3146	HMGB1
Caco2cells_Nature_Germany	doi: 10.1038/s41586-020-2332-7	32408336	3148	HMGB2
Caco2cells_Nature_Germany	doi: 10.1038/s41586-020-2332-7	32408336	54511	HMGCLL1
Caco2cells_Nature_Germany	doi: 10.1038/s41586-020-2332-7	32408336	10473	HMGN4
Caco2cells_Nature_Germany	doi: 10.1038/s41586-020-2332-7	32408336	3163	HMOX2
Caco2cells_Nature_Germany	doi: 10.1038/s41586-020-2332-7	32408336	51155	HN1
Caco2cells_Nature_Germany	doi: 10.1038/s41586-020-2332-7	32408336	3172	HNF4A
Caco2cells_Nature_Germany	doi: 10.1038/s41586-020-2332-7	32408336	10949	HNRNPA0
Caco2cells_Nature_Germany	doi: 10.1038/s41586-020-2332-7	32408336	3181	HNRNPA2B1
Caco2cells_Nature_Germany	doi: 10.1038/s41586-020-2332-7	32408336	84842	HPDL
Caco2cells_Nature_Germany	doi: 10.1038/s41586-020-2332-7	32408336	3326	HSP90AB1
Caco2cells_Nature_Germany	doi: 10.1038/s41586-020-2332-7	32408336	3312	HSPA8
Caco2cells_Nature_Germany	doi: 10.1038/s41586-020-2332-7	32408336	3313	HSPA9
Caco2cells_Nature_Germany	doi: 10.1038/s41586-020-2332-7	32408336	51668	HSPB11
Caco2cells_Nature_Germany	doi: 10.1038/s41586-020-2332-7	32408336	3064	HTT
Caco2cells_Nature_Germany	doi: 10.1038/s41586-020-2332-7	32408336	81888	HYI
Caco2cells_Nature_Germany	doi: 10.1038/s41586-020-2332-7	32408336	3421	IDH3G
Caco2cells_Nature_Germany	doi: 10.1038/s41586-020-2332-7	32408336	3430	IFI35
Caco2cells_Nature_Germany	doi: 10.1038/s41586-020-2332-7	32408336	3609	ILF3
Caco2cells_Nature_Germany	doi: 10.1038/s41586-020-2332-7	32408336	10989	IMMT
Caco2cells_Nature_Germany	doi: 10.1038/s41586-020-2332-7	32408336	54928	IMPAD1
Caco2cells_Nature_Germany	doi: 10.1038/s41586-020-2332-7	32408336	3615	IMPDH2
Caco2cells_Nature_Germany	doi: 10.1038/s41586-020-2332-7	32408336	65123	INTS3
Caco2cells_Nature_Germany	doi: 10.1038/s41586-020-2332-7	32408336	3704	ITPA
Caco2cells_Nature_Germany	doi: 10.1038/s41586-020-2332-7	32408336	10625	IVNS1ABP
Caco2cells_Nature_Germany	doi: 10.1038/s41586-020-2332-7	32408336	51133	KCTD3
Caco2cells_Nature_Germany	doi: 10.1038/s41586-020-2332-7	32408336	10945	KDELR1
Caco2cells_Nature_Germany	doi: 10.1038/s41586-020-2332-7	32408336	9933	KIAA0020
Caco2cells_Nature_Germany	doi: 10.1038/s41586-020-2332-7	32408336	23095	KIF1B
Caco2cells_Nature_Germany	doi: 10.1038/s41586-020-2332-7	32408336	3831	KLC1
Caco2cells_Nature_Germany	doi: 10.1038/s41586-020-2332-7	32408336	54758	KLHDC4
Caco2cells_Nature_Germany	doi: 10.1038/s41586-020-2332-7	32408336	9735	KNTC1
Caco2cells_Nature_Germany	doi: 10.1038/s41586-020-2332-7	32408336	3875	KRT18
Caco2cells_Nature_Germany	doi: 10.1038/s41586-020-2332-7	32408336	3880	KRT19
Caco2cells_Nature_Germany	doi: 10.1038/s41586-020-2332-7	32408336	3909	LAMA3
Caco2cells_Nature_Germany	doi: 10.1038/s41586-020-2332-7	32408336	3912	LAMB1
Caco2cells_Nature_Germany	doi: 10.1038/s41586-020-2332-7	32408336	3914	LAMB3
Caco2cells_Nature_Germany	doi: 10.1038/s41586-020-2332-7	32408336	3918	LAMC2
Caco2cells_Nature_Germany	doi: 10.1038/s41586-020-2332-7	32408336	3954	LETM1
Caco2cells_Nature_Germany	doi: 10.1038/s41586-020-2332-7	32408336	3960	LGALS4
Caco2cells_Nature_Germany	doi: 10.1038/s41586-020-2332-7	32408336	64077	LHPP
Caco2cells_Nature_Germany	doi: 10.1038/s41586-020-2332-7	32408336	55788	LMBRD1
Caco2cells_Nature_Germany	doi: 10.1038/s41586-020-2332-7	32408336	92255	LMBRD2
Caco2cells_Nature_Germany	doi: 10.1038/s41586-020-2332-7	32408336	4001	LMNB1
Caco2cells_Nature_Germany	doi: 10.1038/s41586-020-2332-7	32408336	84823	LMNB2
Caco2cells_Nature_Germany	doi: 10.1038/s41586-020-2332-7	32408336	10128	LRPPRC
Caco2cells_Nature_Germany	doi: 10.1038/s41586-020-2332-7	32408336	222229	LRWD1
Caco2cells_Nature_Germany	doi: 10.1038/s41586-020-2332-7	32408336	51690	LSM7
Caco2cells_Nature_Germany	doi: 10.1038/s41586-020-2332-7	32408336	54742	LY6K
Caco2cells_Nature_Germany	doi: 10.1038/s41586-020-2332-7	32408336	4074	M6PR
Caco2cells_Nature_Germany	doi: 10.1038/s41586-020-2332-7	32408336	4116	MAGOH
Caco2cells_Nature_Germany	doi: 10.1038/s41586-020-2332-7	32408336	6416	MAP2K4
Caco2cells_Nature_Germany	doi: 10.1038/s41586-020-2332-7	32408336	10982	MAPRE2
Caco2cells_Nature_Germany	doi: 10.1038/s41586-020-2332-7	32408336	4144	MAT2A
Caco2cells_Nature_Germany	doi: 10.1038/s41586-020-2332-7	32408336	4174	MCM5
Caco2cells_Nature_Germany	doi: 10.1038/s41586-020-2332-7	32408336	63933	MCUR1
Caco2cells_Nature_Germany	doi: 10.1038/s41586-020-2332-7	32408336	11320	MGAT4A
Caco2cells_Nature_Germany	doi: 10.1038/s41586-020-2332-7	32408336	10724	MGEA5
Caco2cells_Nature_Germany	doi: 10.1038/s41586-020-2332-7	32408336	4282	MIF
Caco2cells_Nature_Germany	doi: 10.1038/s41586-020-2332-7	32408336	9562	MINPP1
Caco2cells_Nature_Germany	doi: 10.1038/s41586-020-2332-7	32408336	4285	MIPEP
Caco2cells_Nature_Germany	doi: 10.1038/s41586-020-2332-7	32408336	27304	MOCS3
Caco2cells_Nature_Germany	doi: 10.1038/s41586-020-2332-7	32408336	4350	MPG
Caco2cells_Nature_Germany	doi: 10.1038/s41586-020-2332-7	32408336	51678	MPP6
Caco2cells_Nature_Germany	doi: 10.1038/s41586-020-2332-7	32408336	9019	MPZL1
Caco2cells_Nature_Germany	doi: 10.1038/s41586-020-2332-7	32408336	64976	MRPL40
Caco2cells_Nature_Germany	doi: 10.1038/s41586-020-2332-7	32408336	4436	MSH2
Caco2cells_Nature_Germany	doi: 10.1038/s41586-020-2332-7	32408336	23788	MTCH2
Caco2cells_Nature_Germany	doi: 10.1038/s41586-020-2332-7	32408336	219402	MTIF3
Caco2cells_Nature_Germany	doi: 10.1038/s41586-020-2332-7	32408336	4552	MTRR
Caco2cells_Nature_Germany	doi: 10.1038/s41586-020-2332-7	32408336	4580	MTX1
Caco2cells_Nature_Germany	doi: 10.1038/s41586-020-2332-7	32408336	91663	MYADM
Caco2cells_Nature_Germany	doi: 10.1038/s41586-020-2332-7	32408336	4615	MYD88
Caco2cells_Nature_Germany	doi: 10.1038/s41586-020-2332-7	32408336	10398	MYL9
Caco2cells_Nature_Germany	doi: 10.1038/s41586-020-2332-7	32408336	4646	MYO6
Caco2cells_Nature_Germany	doi: 10.1038/s41586-020-2332-7	32408336	8260	NAA10
Caco2cells_Nature_Germany	doi: 10.1038/s41586-020-2332-7	32408336	4666	NACA
Caco2cells_Nature_Germany	doi: 10.1038/s41586-020-2332-7	32408336	4678	NASP
Caco2cells_Nature_Germany	doi: 10.1038/s41586-020-2332-7	32408336	64151	NCAPG
Caco2cells_Nature_Germany	doi: 10.1038/s41586-020-2332-7	32408336	22916	NCBP2
Caco2cells_Nature_Germany	doi: 10.1038/s41586-020-2332-7	32408336	4691	NCL
Caco2cells_Nature_Germany	doi: 10.1038/s41586-020-2332-7	32408336	4700	NDUFA6
Caco2cells_Nature_Germany	doi: 10.1038/s41586-020-2332-7	32408336	4711	NDUFB5
Caco2cells_Nature_Germany	doi: 10.1038/s41586-020-2332-7	32408336	4726	NDUFS6
Caco2cells_Nature_Germany	doi: 10.1038/s41586-020-2332-7	32408336	4734	NEDD4
Caco2cells_Nature_Germany	doi: 10.1038/s41586-020-2332-7	32408336	4791	NFKB2
Caco2cells_Nature_Germany	doi: 10.1038/s41586-020-2332-7	32408336	57407	NMRAL1
Caco2cells_Nature_Germany	doi: 10.1038/s41586-020-2332-7	32408336	79050	NOC4L
Caco2cells_Nature_Germany	doi: 10.1038/s41586-020-2332-7	32408336	9221	NOLC1
Caco2cells_Nature_Germany	doi: 10.1038/s41586-020-2332-7	32408336	8602	NOP14
Caco2cells_Nature_Germany	doi: 10.1038/s41586-020-2332-7	32408336	51602	NOP58
Caco2cells_Nature_Germany	doi: 10.1038/s41586-020-2332-7	32408336	79716	NPEPL1
Caco2cells_Nature_Germany	doi: 10.1038/s41586-020-2332-7	32408336	84081	NSRP1
Caco2cells_Nature_Germany	doi: 10.1038/s41586-020-2332-7	32408336	387338	NSUN4
Caco2cells_Nature_Germany	doi: 10.1038/s41586-020-2332-7	32408336	51251	NT5C3A
Caco2cells_Nature_Germany	doi: 10.1038/s41586-020-2332-7	32408336	83540	NUF2
Caco2cells_Nature_Germany	doi: 10.1038/s41586-020-2332-7	32408336	9688	NUP93
Caco2cells_Nature_Germany	doi: 10.1038/s41586-020-2332-7	32408336	10482	NXF1
Caco2cells_Nature_Germany	doi: 10.1038/s41586-020-2332-7	32408336	55753	OGDHL
Caco2cells_Nature_Germany	doi: 10.1038/s41586-020-2332-7	32408336	4976	OPA1
Caco2cells_Nature_Germany	doi: 10.1038/s41586-020-2332-7	32408336	10133	OPTN
Caco2cells_Nature_Germany	doi: 10.1038/s41586-020-2332-7	32408336	58505	OSTC
Caco2cells_Nature_Germany	doi: 10.1038/s41586-020-2332-7	32408336	124641	OVCA2
Caco2cells_Nature_Germany	doi: 10.1038/s41586-020-2332-7	32408336	29763	PACSIN3
Caco2cells_Nature_Germany	doi: 10.1038/s41586-020-2332-7	32408336	142	PARP1
Caco2cells_Nature_Germany	doi: 10.1038/s41586-020-2332-7	32408336	5094	PCBP2
Caco2cells_Nature_Germany	doi: 10.1038/s41586-020-2332-7	32408336	5833	PCYT2
Caco2cells_Nature_Germany	doi: 10.1038/s41586-020-2332-7	32408336	10954	PDIA5
Caco2cells_Nature_Germany	doi: 10.1038/s41586-020-2332-7	32408336	9124	PDLIM1
Caco2cells_Nature_Germany	doi: 10.1038/s41586-020-2332-7	32408336	8682	PEA15
Caco2cells_Nature_Germany	doi: 10.1038/s41586-020-2332-7	32408336	5184	PEPD
Caco2cells_Nature_Germany	doi: 10.1038/s41586-020-2332-7	32408336	5202	PFDN2
Caco2cells_Nature_Germany	doi: 10.1038/s41586-020-2332-7	32408336	5203	PFDN4
Caco2cells_Nature_Germany	doi: 10.1038/s41586-020-2332-7	32408336	5226	PGD
Caco2cells_Nature_Germany	doi: 10.1038/s41586-020-2332-7	32408336	10857	PGRMC1
Caco2cells_Nature_Germany	doi: 10.1038/s41586-020-2332-7	32408336	10424	PGRMC2
Caco2cells_Nature_Germany	doi: 10.1038/s41586-020-2332-7	32408336	5245	PHB
Caco2cells_Nature_Germany	doi: 10.1038/s41586-020-2332-7	32408336	11331	PHB2
Caco2cells_Nature_Germany	doi: 10.1038/s41586-020-2332-7	32408336	29085	PHPT1
Caco2cells_Nature_Germany	doi: 10.1038/s41586-020-2332-7	32408336	57661	PHRF1
Caco2cells_Nature_Germany	doi: 10.1038/s41586-020-2332-7	32408336	84457	PHYHIPL
Caco2cells_Nature_Germany	doi: 10.1038/s41586-020-2332-7	32408336	8301	PICALM
Caco2cells_Nature_Germany	doi: 10.1038/s41586-020-2332-7	32408336	5281	PIGF
Caco2cells_Nature_Germany	doi: 10.1038/s41586-020-2332-7	32408336	5303	PIN4
Caco2cells_Nature_Germany	doi: 10.1038/s41586-020-2332-7	32408336	5305	PIP4K2A
Caco2cells_Nature_Germany	doi: 10.1038/s41586-020-2332-7	32408336	9600	PITPNM1
Caco2cells_Nature_Germany	doi: 10.1038/s41586-020-2332-7	32408336	84647	PLA2G12B
Caco2cells_Nature_Germany	doi: 10.1038/s41586-020-2332-7	32408336	196463	PLBD2
Caco2cells_Nature_Germany	doi: 10.1038/s41586-020-2332-7	32408336	87178	PNPT1
Caco2cells_Nature_Germany	doi: 10.1038/s41586-020-2332-7	32408336	84172	POLR1B
Caco2cells_Nature_Germany	doi: 10.1038/s41586-020-2332-7	32408336	5464	PPA1
Caco2cells_Nature_Germany	doi: 10.1038/s41586-020-2332-7	32408336	51535	PPHLN1
Caco2cells_Nature_Germany	doi: 10.1038/s41586-020-2332-7	32408336	5478	PPIA
Caco2cells_Nature_Germany	doi: 10.1038/s41586-020-2332-7	32408336	10465	PPIH
Caco2cells_Nature_Germany	doi: 10.1038/s41586-020-2332-7	32408336	5500	PPP1CB
Caco2cells_Nature_Germany	doi: 10.1038/s41586-020-2332-7	32408336	9374	PPT2
Caco2cells_Nature_Germany	doi: 10.1038/s41586-020-2332-7	32408336	5558	PRIM2
Caco2cells_Nature_Germany	doi: 10.1038/s41586-020-2332-7	32408336	3276	PRMT1
Caco2cells_Nature_Germany	doi: 10.1038/s41586-020-2332-7	32408336	254427	PROSER2
Caco2cells_Nature_Germany	doi: 10.1038/s41586-020-2332-7	32408336	9129	PRPF3
Caco2cells_Nature_Germany	doi: 10.1038/s41586-020-2332-7	32408336	24148	PRPF6
Caco2cells_Nature_Germany	doi: 10.1038/s41586-020-2332-7	32408336	5684	PSMA3
Caco2cells_Nature_Germany	doi: 10.1038/s41586-020-2332-7	32408336	5705	PSMC5
Caco2cells_Nature_Germany	doi: 10.1038/s41586-020-2332-7	32408336	5717	PSMD11
Caco2cells_Nature_Germany	doi: 10.1038/s41586-020-2332-7	32408336	5708	PSMD2
Caco2cells_Nature_Germany	doi: 10.1038/s41586-020-2332-7	32408336	5713	PSMD7
Caco2cells_Nature_Germany	doi: 10.1038/s41586-020-2332-7	32408336	5714	PSMD8
Caco2cells_Nature_Germany	doi: 10.1038/s41586-020-2332-7	32408336	5738	PTGFRN
Caco2cells_Nature_Germany	doi: 10.1038/s41586-020-2332-7	32408336	5782	PTPN12
Caco2cells_Nature_Germany	doi: 10.1038/s41586-020-2332-7	32408336	25930	PTPN23
Caco2cells_Nature_Germany	doi: 10.1038/s41586-020-2332-7	32408336	5795	PTPRJ
Caco2cells_Nature_Germany	doi: 10.1038/s41586-020-2332-7	32408336	5819	PVRL2
Caco2cells_Nature_Germany	doi: 10.1038/s41586-020-2332-7	32408336	7837	PXDN
Caco2cells_Nature_Germany	doi: 10.1038/s41586-020-2332-7	32408336	5859	QARS
Caco2cells_Nature_Germany	doi: 10.1038/s41586-020-2332-7	32408336	57403	RAB22A
Caco2cells_Nature_Germany	doi: 10.1038/s41586-020-2332-7	32408336	10981	RAB32
Caco2cells_Nature_Germany	doi: 10.1038/s41586-020-2332-7	32408336	5878	RAB5C
Caco2cells_Nature_Germany	doi: 10.1038/s41586-020-2332-7	32408336	10244	RABEPK
Caco2cells_Nature_Germany	doi: 10.1038/s41586-020-2332-7	32408336	22913	RALY
Caco2cells_Nature_Germany	doi: 10.1038/s41586-020-2332-7	32408336	51195	RAPGEFL1
Caco2cells_Nature_Germany	doi: 10.1038/s41586-020-2332-7	32408336	5928	RBBP4
Caco2cells_Nature_Germany	doi: 10.1038/s41586-020-2332-7	32408336	64080	RBKS
Caco2cells_Nature_Germany	doi: 10.1038/s41586-020-2332-7	32408336	8241	RBM10
Caco2cells_Nature_Germany	doi: 10.1038/s41586-020-2332-7	32408336	10137	RBM12
Caco2cells_Nature_Germany	doi: 10.1038/s41586-020-2332-7	32408336	23029	RBM34
Caco2cells_Nature_Germany	doi: 10.1038/s41586-020-2332-7	32408336	5954	RCN1
Caco2cells_Nature_Germany	doi: 10.1038/s41586-020-2332-7	32408336	25996	REXO2
Caco2cells_Nature_Germany	doi: 10.1038/s41586-020-2332-7	32408336	5981	RFC1
Caco2cells_Nature_Germany	doi: 10.1038/s41586-020-2332-7	32408336	5982	RFC2
Caco2cells_Nature_Germany	doi: 10.1038/s41586-020-2332-7	32408336	5984	RFC4
Caco2cells_Nature_Germany	doi: 10.1038/s41586-020-2332-7	32408336	387	RHOA
Caco2cells_Nature_Germany	doi: 10.1038/s41586-020-2332-7	32408336	388	RHOB
Caco2cells_Nature_Germany	doi: 10.1038/s41586-020-2332-7	32408336	55298	RNF121
Caco2cells_Nature_Germany	doi: 10.1038/s41586-020-2332-7	32408336	81790	RNF170
Caco2cells_Nature_Germany	doi: 10.1038/s41586-020-2332-7	32408336	56254	RNF20
Caco2cells_Nature_Germany	doi: 10.1038/s41586-020-2332-7	32408336	55182	RNF220
Caco2cells_Nature_Germany	doi: 10.1038/s41586-020-2332-7	32408336	140823	ROMO1
Caco2cells_Nature_Germany	doi: 10.1038/s41586-020-2332-7	32408336	6120	RPE
Caco2cells_Nature_Germany	doi: 10.1038/s41586-020-2332-7	32408336	9045	RPL14
Caco2cells_Nature_Germany	doi: 10.1038/s41586-020-2332-7	32408336	6144	RPL21
Caco2cells_Nature_Germany	doi: 10.1038/s41586-020-2332-7	32408336	6146	RPL22
Caco2cells_Nature_Germany	doi: 10.1038/s41586-020-2332-7	32408336	6147	RPL23A
Caco2cells_Nature_Germany	doi: 10.1038/s41586-020-2332-7	32408336	6155	RPL27
Caco2cells_Nature_Germany	doi: 10.1038/s41586-020-2332-7	32408336	6158	RPL28
Caco2cells_Nature_Germany	doi: 10.1038/s41586-020-2332-7	32408336	6122	RPL3
Caco2cells_Nature_Germany	doi: 10.1038/s41586-020-2332-7	32408336	11224	RPL35
Caco2cells_Nature_Germany	doi: 10.1038/s41586-020-2332-7	32408336	6173	RPL36A
Caco2cells_Nature_Germany	doi: 10.1038/s41586-020-2332-7	32408336	6168	RPL37A
Caco2cells_Nature_Germany	doi: 10.1038/s41586-020-2332-7	32408336	6124	RPL4
Caco2cells_Nature_Germany	doi: 10.1038/s41586-020-2332-7	32408336	6128	RPL6
Caco2cells_Nature_Germany	doi: 10.1038/s41586-020-2332-7	32408336	6217	RPS16
Caco2cells_Nature_Germany	doi: 10.1038/s41586-020-2332-7	32408336	6223	RPS19
Caco2cells_Nature_Germany	doi: 10.1038/s41586-020-2332-7	32408336	6234	RPS28
Caco2cells_Nature_Germany	doi: 10.1038/s41586-020-2332-7	32408336	6188	RPS3
Caco2cells_Nature_Germany	doi: 10.1038/s41586-020-2332-7	32408336	6201	RPS7
Caco2cells_Nature_Germany	doi: 10.1038/s41586-020-2332-7	32408336	6202	RPS8
Caco2cells_Nature_Germany	doi: 10.1038/s41586-020-2332-7	32408336	3921	RPSA
Caco2cells_Nature_Germany	doi: 10.1038/s41586-020-2332-7	32408336	23378	RRP8
Caco2cells_Nature_Germany	doi: 10.1038/s41586-020-2332-7	32408336	55316	RSAD1
Caco2cells_Nature_Germany	doi: 10.1038/s41586-020-2332-7	32408336	26156	RSL1D1
Caco2cells_Nature_Germany	doi: 10.1038/s41586-020-2332-7	32408336	51187	RSL24D1
Caco2cells_Nature_Germany	doi: 10.1038/s41586-020-2332-7	32408336	84816	RTN4IP1
Caco2cells_Nature_Germany	doi: 10.1038/s41586-020-2332-7	32408336	10055	SAE1
Caco2cells_Nature_Germany	doi: 10.1038/s41586-020-2332-7	32408336	25939	SAMHD1
Caco2cells_Nature_Germany	doi: 10.1038/s41586-020-2332-7	32408336	6301	SARS
Caco2cells_Nature_Germany	doi: 10.1038/s41586-020-2332-7	32408336	9733	SART3
Caco2cells_Nature_Germany	doi: 10.1038/s41586-020-2332-7	32408336	9522	SCAMP1
Caco2cells_Nature_Germany	doi: 10.1038/s41586-020-2332-7	32408336	163859	SDE2
Caco2cells_Nature_Germany	doi: 10.1038/s41586-020-2332-7	32408336	10952	SEC61B
Caco2cells_Nature_Germany	doi: 10.1038/s41586-020-2332-7	32408336	5268	SERPINB5
Caco2cells_Nature_Germany	doi: 10.1038/s41586-020-2332-7	32408336	84193	SETD3
Caco2cells_Nature_Germany	doi: 10.1038/s41586-020-2332-7	32408336	10262	SF3B4
Caco2cells_Nature_Germany	doi: 10.1038/s41586-020-2332-7	32408336	119559	SFXN4
Caco2cells_Nature_Germany	doi: 10.1038/s41586-020-2332-7	32408336	83699	SH3BGRL2
Caco2cells_Nature_Germany	doi: 10.1038/s41586-020-2332-7	32408336	152503	SH3D19
Caco2cells_Nature_Germany	doi: 10.1038/s41586-020-2332-7	32408336	6455	SH3GL1
Caco2cells_Nature_Germany	doi: 10.1038/s41586-020-2332-7	32408336	29957	SLC25A24
Caco2cells_Nature_Germany	doi: 10.1038/s41586-020-2332-7	32408336	292	SLC25A5
Caco2cells_Nature_Germany	doi: 10.1038/s41586-020-2332-7	32408336	2030	SLC29A1
Caco2cells_Nature_Germany	doi: 10.1038/s41586-020-2332-7	32408336	6520	SLC3A2
Caco2cells_Nature_Germany	doi: 10.1038/s41586-020-2332-7	32408336	9497	SLC4A7
Caco2cells_Nature_Germany	doi: 10.1038/s41586-020-2332-7	32408336	10592	SMC2
Caco2cells_Nature_Germany	doi: 10.1038/s41586-020-2332-7	32408336	23049	SMG1
Caco2cells_Nature_Germany	doi: 10.1038/s41586-020-2332-7	32408336	6606	SMN1
Caco2cells_Nature_Germany	doi: 10.1038/s41586-020-2332-7	32408336	27044	SND1
Caco2cells_Nature_Germany	doi: 10.1038/s41586-020-2332-7	32408336	23020	SNRNP200
Caco2cells_Nature_Germany	doi: 10.1038/s41586-020-2332-7	32408336	6633	SNRPD2
Caco2cells_Nature_Germany	doi: 10.1038/s41586-020-2332-7	32408336	6642	SNX1
Caco2cells_Nature_Germany	doi: 10.1038/s41586-020-2332-7	32408336	27131	SNX5
Caco2cells_Nature_Germany	doi: 10.1038/s41586-020-2332-7	32408336	58533	SNX6
Caco2cells_Nature_Germany	doi: 10.1038/s41586-020-2332-7	32408336	51375	SNX7
Caco2cells_Nature_Germany	doi: 10.1038/s41586-020-2332-7	32408336	6664	SOX11
Caco2cells_Nature_Germany	doi: 10.1038/s41586-020-2332-7	32408336	80320	SP6
Caco2cells_Nature_Germany	doi: 10.1038/s41586-020-2332-7	32408336	9043	SPAG9
Caco2cells_Nature_Germany	doi: 10.1038/s41586-020-2332-7	32408336	6683	SPAST
Caco2cells_Nature_Germany	doi: 10.1038/s41586-020-2332-7	32408336	6729	SRP54
Caco2cells_Nature_Germany	doi: 10.1038/s41586-020-2332-7	32408336	23524	SRRM2
Caco2cells_Nature_Germany	doi: 10.1038/s41586-020-2332-7	32408336	6426	SRSF1
Caco2cells_Nature_Germany	doi: 10.1038/s41586-020-2332-7	32408336	8683	SRSF9
Caco2cells_Nature_Germany	doi: 10.1038/s41586-020-2332-7	32408336	10274	STAG1
Caco2cells_Nature_Germany	doi: 10.1038/s41586-020-2332-7	32408336	55240	STEAP3
Caco2cells_Nature_Germany	doi: 10.1038/s41586-020-2332-7	32408336	10963	STIP1
Caco2cells_Nature_Germany	doi: 10.1038/s41586-020-2332-7	32408336	3925	STMN1
Caco2cells_Nature_Germany	doi: 10.1038/s41586-020-2332-7	32408336	10273	STUB1
Caco2cells_Nature_Germany	doi: 10.1038/s41586-020-2332-7	32408336	10923	SUB1
Caco2cells_Nature_Germany	doi: 10.1038/s41586-020-2332-7	32408336	25870	SUMF2
Caco2cells_Nature_Germany	doi: 10.1038/s41586-020-2332-7	32408336	11198	SUPT16H
Caco2cells_Nature_Germany	doi: 10.1038/s41586-020-2332-7	32408336	6836	SURF4
Caco2cells_Nature_Germany	doi: 10.1038/s41586-020-2332-7	32408336	6840	SVIL
Caco2cells_Nature_Germany	doi: 10.1038/s41586-020-2332-7	32408336	6888	TALDO1
Caco2cells_Nature_Germany	doi: 10.1038/s41586-020-2332-7	32408336	10010	TANK
Caco2cells_Nature_Germany	doi: 10.1038/s41586-020-2332-7	32408336	80222	TARS2
Caco2cells_Nature_Germany	doi: 10.1038/s41586-020-2332-7	32408336	9882	TBC1D4
Caco2cells_Nature_Germany	doi: 10.1038/s41586-020-2332-7	32408336	9524	TECR
Caco2cells_Nature_Germany	doi: 10.1038/s41586-020-2332-7	32408336	7019	TFAM
Caco2cells_Nature_Germany	doi: 10.1038/s41586-020-2332-7	32408336	7037	TFRC
Caco2cells_Nature_Germany	doi: 10.1038/s41586-020-2332-7	32408336	7041	TGFB1I1
Caco2cells_Nature_Germany	doi: 10.1038/s41586-020-2332-7	32408336	9392	TGFBRAP1
Caco2cells_Nature_Germany	doi: 10.1038/s41586-020-2332-7	32408336	10469	TIMM44
Caco2cells_Nature_Germany	doi: 10.1038/s41586-020-2332-7	32408336	261726	TIPRL
Caco2cells_Nature_Germany	doi: 10.1038/s41586-020-2332-7	32408336	4071	TM4SF1
Caco2cells_Nature_Germany	doi: 10.1038/s41586-020-2332-7	32408336	55858	TMEM165
Caco2cells_Nature_Germany	doi: 10.1038/s41586-020-2332-7	32408336	388564	TMEM238
Caco2cells_Nature_Germany	doi: 10.1038/s41586-020-2332-7	32408336	25816	TNFAIP8
Caco2cells_Nature_Germany	doi: 10.1038/s41586-020-2332-7	32408336	3842	TNPO1
Caco2cells_Nature_Germany	doi: 10.1038/s41586-020-2332-7	32408336	9804	TOMM20
Caco2cells_Nature_Germany	doi: 10.1038/s41586-020-2332-7	32408336	401505	TOMM5
Caco2cells_Nature_Germany	doi: 10.1038/s41586-020-2332-7	32408336	1861	TOR1A
Caco2cells_Nature_Germany	doi: 10.1038/s41586-020-2332-7	32408336	7158	TP53BP1
Caco2cells_Nature_Germany	doi: 10.1038/s41586-020-2332-7	32408336	7163	TPD52
Caco2cells_Nature_Germany	doi: 10.1038/s41586-020-2332-7	32408336	51112	TRAPPC12
Caco2cells_Nature_Germany	doi: 10.1038/s41586-020-2332-7	32408336	9319	TRIP13
Caco2cells_Nature_Germany	doi: 10.1038/s41586-020-2332-7	32408336	54931	TRMT10C
Caco2cells_Nature_Germany	doi: 10.1038/s41586-020-2332-7	32408336	7264	TSTA3
Caco2cells_Nature_Germany	doi: 10.1038/s41586-020-2332-7	32408336	125488	TTC39C
Caco2cells_Nature_Germany	doi: 10.1038/s41586-020-2332-7	32408336	7286	TUFT1
Caco2cells_Nature_Germany	doi: 10.1038/s41586-020-2332-7	32408336	7295	TXN
Caco2cells_Nature_Germany	doi: 10.1038/s41586-020-2332-7	32408336	10907	TXNL4A
Caco2cells_Nature_Germany	doi: 10.1038/s41586-020-2332-7	32408336	7328	UBE2H
Caco2cells_Nature_Germany	doi: 10.1038/s41586-020-2332-7	32408336	8266	UBL4A
Caco2cells_Nature_Germany	doi: 10.1038/s41586-020-2332-7	32408336	51720	UIMC1
Caco2cells_Nature_Germany	doi: 10.1038/s41586-020-2332-7	32408336	9100	USP10
Caco2cells_Nature_Germany	doi: 10.1038/s41586-020-2332-7	32408336	57602	USP36
Caco2cells_Nature_Germany	doi: 10.1038/s41586-020-2332-7	32408336	8078	USP5
Caco2cells_Nature_Germany	doi: 10.1038/s41586-020-2332-7	32408336	51118	UTP11L
Caco2cells_Nature_Germany	doi: 10.1038/s41586-020-2332-7	32408336	80146	UXS1
Caco2cells_Nature_Germany	doi: 10.1038/s41586-020-2332-7	32408336	114990	VASN
Caco2cells_Nature_Germany	doi: 10.1038/s41586-020-2332-7	32408336	7415	VCP
Caco2cells_Nature_Germany	doi: 10.1038/s41586-020-2332-7	32408336	80124	VCPIP1
Caco2cells_Nature_Germany	doi: 10.1038/s41586-020-2332-7	32408336	7419	VDAC3
Caco2cells_Nature_Germany	doi: 10.1038/s41586-020-2332-7	32408336	7431	VIM
Caco2cells_Nature_Germany	doi: 10.1038/s41586-020-2332-7	32408336	137492	VPS37A
Caco2cells_Nature_Germany	doi: 10.1038/s41586-020-2332-7	32408336	23063	WAPAL
Caco2cells_Nature_Germany	doi: 10.1038/s41586-020-2332-7	32408336	57590	WDFY1
Caco2cells_Nature_Germany	doi: 10.1038/s41586-020-2332-7	32408336	22884	WDR37
Caco2cells_Nature_Germany	doi: 10.1038/s41586-020-2332-7	32408336	9277	WDR46
Caco2cells_Nature_Germany	doi: 10.1038/s41586-020-2332-7	32408336	7520	XRCC5
Caco2cells_Nature_Germany	doi: 10.1038/s41586-020-2332-7	32408336	91419	XRCC6BP1
Caco2cells_Nature_Germany	doi: 10.1038/s41586-020-2332-7	32408336	10413	YAP1
Caco2cells_Nature_Germany	doi: 10.1038/s41586-020-2332-7	32408336	8565	YARS
Caco2cells_Nature_Germany	doi: 10.1038/s41586-020-2332-7	32408336	8531	YBX3
Caco2cells_Nature_Germany	doi: 10.1038/s41586-020-2332-7	32408336	51441	YTHDF2
Caco2cells_Nature_Germany	doi: 10.1038/s41586-020-2332-7	32408336	7528	YY1
Caco2cells_Nature_Germany	doi: 10.1038/s41586-020-2332-7	32408336	23211	ZC3H4
Caco2cells_Nature_Germany	doi: 10.1038/s41586-020-2332-7	32408336	56829	ZC3HAV1
Caco2cells_Nature_Germany	doi: 10.1038/s41586-020-2332-7	32408336	100506144	ZMYM6NB
Caco2cells_Nature_Germany	doi: 10.1038/s41586-020-2332-7	32408336	90441	ZNF622
Caco2cells_Nature_Germany	doi: 10.1038/s41586-020-2332-7	32408336	729852	UMAD1
Caco2cells_Nature_Germany	doi: 10.1038/s41586-020-2332-7	32408336	28444	IGHV3-21
Caco2cells_Nature_Germany	doi: 10.1038/s41586-020-2332-7	32408336	102157402	AK6
