# Supplementary material for: Network-Based Identification and Experimental Validation of Drug Candidates Toward SARS-CoV-2 via Targeting Virus–Host Interactome
Source: Front Genet. 2021 Sep 1;12:728960. doi: 10.3389/fgene.2021.728960 (PMC8440948; doi:10.3389/fgene.2021.728960)
Supplement: Supplementary Table 1 — Detailed information of three sets of host proteins obtained from latest public literature. [file Data_Sheet_1.zip › Supporting information/Table S2.xlsx]

## Sheet: Drug-target interactions
DB-ID	Target
DB01268	BRD4
DB01268	CHEK2
DB01268	CIT
DB01268	CSNK2A2
DB01268	DDR1
DB01268	MAP2K4
DB01268	MARK1
DB01268	MARK2
DB01268	MARK3
DB01268	RIPK1
DB01268	TBK1
DB09079	CSNK2A2
DB09079	DDR1
DB09079	EPHA2
DB09079	GSK3A
DB09079	GSK3B
DB09079	MAP2K4
DB09079	MARK1
DB09079	MARK2
DB09079	MARK3
DB09079	RIPK1
DB09079	TBK1
DB06616	BCR
DB06616	CHEK2
DB06616	CIT
DB06616	DDR1
DB06616	EPHA2
DB06616	MAP2K4
DB06616	NPM1
DB06616	TBK1
DB08865	ADCK4
DB08865	DDR1
DB08865	EPHA2
DB08865	IKBKB
DB08865	NEK9
DB08865	RIPK1
DB08865	TBK1
DB01254	BCR
DB01254	CDC42BPA
DB01254	DDR1
DB01254	EPHA2
DB01254	HSPA8
DB01254	SMAD3
DB08877	CSNK2A2
DB08877	GSK3A
DB08877	GSK3B
DB08877	IKBKB
DB08877	MAP2K4
DB08877	MARK2
DB08877	PRKACA
DB08877	TBK1
DB00398	CIT
DB00398	DDR1
DB00398	EPHA2
DB00398	GSK3B
DB05294	CDC42BPA
DB05294	CIT
DB05294	DDR1
DB06589	DDR1
DB05294	EPHA2
DB06589	MAP2K4
DB06589	MARK3
DB06589	RIPK1
DB00530	CIT
DB00530	DDR1
DB00530	TBK1
DB06626	CSNK2A2
DB06626	DDR1
DB06626	RIPK1
DB00317	CHEK2
DB00317	CIT
DB00619	ABCC1
DB00619	DDR1
DB04868	DDR1
DB04868	EPHA2
DB00675	SIGMAR1
DB00477	GFER
DB00477	SIGMAR1
DB00334	GFER
DB00898	SLC29A1
DB01127	SIGMAR1
DB01204	ABCC1
DB01204	FEN1
DB01204	HTT
DB01204	MPG
DB00637	SIGMAR1
DB01118	SIGMAR1
DB01204	SMAD3
DB01204	WHSC1
DB00171	ASNS
DB00171	CSNK2B
DB00171	HSPA8
DB00321	SIGMAR1
DB00623	SIGMAR1
DB00756	HSPA8
DB00756	HTT
DB00756	MIF
DB00756	SMAD3
DB00756	VCP
DB00679	SIGMAR1
DB00661	ABCC1
DB00255	GALE
DB00363	GSTP1
DB00363	SIGMAR1
DB00502	SIGMAR1
DB01100	ABCC1
DB01100	SIGMAR1
DB00143	AKR1B1
DB00143	ESD
DB00143	GPX1
DB00143	GSTO1
DB00143	GSTP1
DB08916	CIT
DB00734	SIGMAR1
DB00445	FEN1
DB00445	HTT
DB00458	SIGMAR1
DB00481	SIGMAR1
DB01224	SIGMAR1
DB00445	SMAD3
DB00201	GDA
DB01708	SIGMAR1
DB04841	SIGMAR1
DB01159	ATP5D
DB00714	BCL2L2
DB00714	MCL1
DB00540	PGRMC1
DB00540	SIGMAR1
DB03147	ACADM
DB00852	ATF5
DB03147	CYB5R3
DB03147	ERO1LB
DB03147	GFER
DB03147	IMMT
DB00852	JUN
DB03147	POR
DB00368	FEN1
DB01069	GFER
DB06803	GSK3B
DB00472	SIGMAR1
DB00882	SIGMAR1
DB01069	SIGMAR1
DB06803	SMN1
DB06803	STAT3
DB00841	COMT
DB11093	FBN2
DB00420	GFER
DB00433	MCL1
DB00420	SIGMAR1
DB00433	SIGMAR1
DB00841	SIGMAR1
DB00694	ABCC1
DB00753	ATP5D
DB00170	GGCX
DB00694	HTT
DB00568	SIGMAR1
DB00694	SMAD3
DB00170	VKORC1
DB00988	FEN1
DB00988	GFER
DB00228	ATP5D
DB01242	GSTP1
DB00831	SIGMAR1
DB00836	SIGMAR1
DB01142	SIGMAR1
DB01242	SIGMAR1
DB01182	SIGMAR1
DB01189	ATP5D
DB01236	ATP5D
DB00247	BCL2L1
DB00247	MCL1
DB00920	PGD
DB00247	SIGMAR1
DB00283	SIGMAR1
DB00755	ALDH1A2
DB00313	HDAC2
DB00131	UBE2I
DB00328	ABCC1
DB00948	ABCC1
DB00328	AKR1B1
DB00948	AKR1B1
DB00179	FEN1
DB00396	SIGMAR1
DB00571	SIGMAR1
DB00514	PGRMC1
DB00126	PLOD2
DB00251	SIGMAR1
DB00514	SIGMAR1
DB01139	SIGMAR1
DB04946	SIGMAR1
DB00404	BRD4
DB01028	ATP5D
DB01235	FEN1
DB00245	SIGMAR1
DB00656	SIGMAR1
DB00715	SIGMAR1
DB01114	SIGMAR1
DB00128	ASNS
DB02659	COX2
DB02659	COX7B
DB08896	EPHA2
DB00172	EPRS
DB00172	PPIA
DB00172	PPIG
DB00172	PPIH
DB01104	SIGMAR1
DB00975	SLC29A1
DB00762	ABCC1
DB01177	ABCC1
DB01394	ABCC1
DB00162	ALDH1A2
DB08901	BCR
DB00194	DPP4
DB00968	FEN1
DB08901	GSK3B
DB01177	HTT
DB00945	IKBKB
DB01394	JUN
DB00945	NFKB2
DB00194	POLA1
DB00188	PSMD1
DB00188	PSMD2
DB00194	RRM2
DB00604	SIGMAR1
DB01191	SIGMAR1
DB00563	ABCC1
DB00563	DHFR
DB00795	IKBKB
DB00834	SIGMAR1
DB01087	HBA1
DB00277	HDAC2
DB02546	HDAC2
DB00515	MPG
DB00277	PARP1
DB00907	SIGMAR1
DB00997	ABCC1
DB01050	BCL2
DB01229	BCL2
DB04224	FABP5
DB00793	GALE
DB00780	GFER
DB00468	HBA1
DB00997	NOLC1
DB01050	PLAT
DB00692	SIGMAR1
DB00985	SIGMAR1
DB00773	ABCC1
DB00928	DNMT1
DB01275	DNMT1
DB00800	GFER
DB01088	PLAT
DB04786	PRMT1
DB00490	SIGMAR1
DB01074	SIGMAR1
DB01618	SIGMAR1
DB04786	SIRT5
DB01092	SMAD3
DB01275	SMN1
DB00390	STAT3
DB01092	STAT3
DB00227	HDAC2
DB01033	IMPDH2
DB00242	POLA1
DB00242	RRM2
DB00166	SAE1
DB00648	FDX1
DB01592	FEN1
DB01592	HBA1
DB00121	IDE
DB01592	TFRC
DB01232	ABCC1
DB01083	ABHD12
DB00605	AKR1B1
DB00864	FKBP10
DB00864	FKBP1A
DB00877	FKBP1A
DB00151	GCLM
DB09462	GSTP1
DB01097	HTT
DB01162	HTT
DB00244	IKBKB
DB06151	IKBKB
DB00208	SIGMAR1
DB00215	SIGMAR1
DB00598	SIGMAR1
DB01577	SIGMAR1
DB01097	SMN1
DB00159	ACSL3
DB01248	BCL2
DB00155	DDAH2
DB06689	FABP5
DB05015	HDAC2
DB00995	IKBKB
DB00993	IMPDH2
DB00804	SIGMAR1
DB00875	SIGMAR1
DB01062	SIGMAR1
DB06691	SIGMAR1
DB00570	ABCC1
DB00784	AKR1B1
DB00456	DNMT1
DB00685	EPHA2
DB00685	GSK3B
DB01094	GSK3B
DB00316	GSTP1
DB00903	GSTP1
DB00358	HBA1
DB06603	HDAC2
DB01422	HTT
DB01169	IKBKB
DB00570	JUN
DB01169	JUN
DB00338	MCL1
DB02701	PARP1
DB01073	POLA1
DB01073	RRM2
DB02701	SIRT5
DB00358	SMAD3
DB00685	SMAD3
DB01073	SMAD3
DB01396	SMAD3
DB01422	SMAD3
DB01396	STAT3
DB09213	BCL2
DB00642	DHFR
DB01076	DPP4
DB00642	GART
DB00960	GLA
DB01076	HDAC2
DB00115	MTRR
DB12332	PARP1
DB06695	PLAT
DB09213	PLAT
DB00144	SCARB1
DB00555	SIGMAR1
DB00624	SIGMAR1
DB00843	SIGMAR1
DB01231	SIGMAR1
DB06155	ABCC1
DB00118	COMT
DB00205	DHFR
DB06176	HDAC2
DB00118	MAT2A
DB00200	MTRR
DB09085	SIGMAR1
DB00266	VKORC1
DB00539	HNF4A
DB00811	IMPDH2
DB00495	CXCR4
DB00293	DHFR
DB01035	DNMT1
DB00361	HTT
DB00361	JUN
DB00419	LOX
DB06774	PHB2
DB04898	PLAT
DB00133	SARS
DB00376	SIGMAR1
DB00495	SIGMAR1
DB01091	SIGMAR1
DB08954	SIGMAR1
DB00682	VKORC1
DB06774	YARS
DB00541	ABCC1
DB00291	ADAM9
DB00973	ANPEP
DB00174	ASNS
DB00630	ATP6V1A
DB01330	COMT
DB00331	DPP4
DB06203	DPP4
DB00337	FKBP1A
DB00291	GFER
DB01611	HBA1
DB09112	HBA1
DB01223	HDAC2
DB06769	HDAC2
DB01024	IMPDH2
DB00174	NARS2
DB00631	POLA1
DB00441	RRM2
DB00631	RRM2
DB00176	SIGMAR1
DB00409	SIGMAR1
DB00579	SIGMAR1
DB01210	SIGMAR1
DB09473	SMAD3
DB01024	SMN1
DB00152	THTPA
DB01138	ABCC1
DB06414	ABCC1
DB00500	AKR1B1
DB00440	DHFR
DB01157	DHFR
DB01261	DPP4
DB06335	DPP4
DB01261	DPP9
DB06335	DPP9
DB00730	FKBP1A
DB01356	GSK3B
DB03619	GSTP1
DB00893	HBA1
DB09140	HBA1
DB01303	HDAC2
DB06757	IDH3G
DB00134	MTRR
DB00652	SIGMAR1
DB00857	SIGMAR1
DB00915	SIGMAR1
DB00730	SMN1
DB00286	ABCC1
DB04574	ABCC1
DB00507	AKR1B1
DB00091	CAMLG
DB06809	CXCR4
DB03904	DHFR
DB01099	DNMT1
DB04876	DPP4
DB08882	DPP4
DB04876	DPP9
DB08882	DPP9
DB06287	FKBP1A
DB09517	HBA1
DB00465	HTT
DB00626	IDE
DB01029	JUN
DB01296	NFKB2
DB09074	PARP1
DB00851	PGD
DB00278	PLAT
DB00851	POLA2
DB00091	PPIA
DB05260	RRM2
DB08992	SIGMAR1
DB09223	SIGMAR1
DB08965	SMAD3
DB01375	VDAC3
DB00135	YARS
DB00722	ACE2
DB06196	ANPEP
DB01133	ATP6V1A
DB01367	BCL2
DB11581	BCL2
DB11581	BCL2L1
DB11581	BCL2L2
DB00323	COMT
DB00494	COMT
DB00452	CXCR4
DB00943	CXCR4
DB01262	DNMT1
DB01590	FKBP1A
DB04865	HTT
DB00688	IMPDH2
DB00198	NEU1
DB00513	PLAT
DB04865	RPL3
DB00735	SIGMAR1
DB00807	SIGMAR1
DB09014	SIGMAR1
DB09019	SIGMAR1
DB00720	SLC25A5
DB00156	TARS2
DB00691	ACE2
DB01077	ATP6V1A
DB08871	BCL2
DB08936	BCL2
DB00650	DHFR
DB00798	DHFR
DB06813	DHFR
DB01246	GFER
DB01022	GGCX
DB09146	HBA1
DB09274	HTT
DB00428	MGEA5
DB00789	PGD
DB00693	PRMT1
DB08816	SLC29A1
DB00498	VKORC1
DB09269	AKR1B1
DB06756	BCL2
DB06775	CPS1
DB00634	DHFR
DB01131	DHFR
DB01125	GGCX
DB01015	GSTP1
DB04339	GSTP1
DB01280	POLA1
DB09345	SIGMAR1
DB00946	VKORC1
DB01418	VKORC1

## Sheet: Compound-protein interactions
CID	Target
CID932	ADIPOQ
CID942	ADIPOQ
CID2519	ADIPOQ
CID72344	ADIPOQ
CID91466	ADIPOQ
CID138861	ADIPOQ
CID208	AKR1B1
CID311	AKR1B1
CID751	AKR1B1
CID864	AKR1B1
CID930	AKR1B1
CID999	AKR1B1
CID1049	AKR1B1
CID1115	AKR1B1
CID2513	AKR1B1
CID2703	AKR1B1
CID3503	AKR1B1
CID5757	AKR1B1
CID5780	AKR1B1
CID6112	AKR1B1
CID6228	AKR1B1
CID7345	AKR1B1
CID8189	AKR1B1
CID8892	AKR1B1
CID11970	AKR1B1
CID79014	AKR1B1
CID114776	AKR1B1
CID122724	AKR1B1
CID124021	AKR1B1
CID164676	AKR1B1
CID375713	AKR1B1
CID439260	AKR1B1
CID637542	AKR1B1
CID638278	AKR1B1
CID1549120	AKR1B1
CID1794427	AKR1B1
CID4411483	AKR1B1
CID5280343	AKR1B1
CID5280445	AKR1B1
CID5280459	AKR1B1
CID5280804	AKR1B1
CID5280863	AKR1B1
CID5280961	AKR1B1
CID5281607	AKR1B1
CID5281643	AKR1B1
CID5281691	AKR1B1
CID5281702	AKR1B1
CID5281780	AKR1B1
CID5281787	AKR1B1
CID5281811	AKR1B1
CID5281855	AKR1B1
CID5318591	AKR1B1
CID5353915	AKR1B1
CID5385074	AKR1B1
CID5458199	AKR1B1
CID5919576	AKR1B1
CID10083644	AKR1B1
CID14389411	AKR1B1
CID23247895	AKR1B1
CID76315831	AKR1B1
CID925	ALDH1A2
CID5892	ALDH1A2
CID424	APLP2
CID781	APLP2
CID791	APLP2
CID847	APLP2
CID1182	APLP2
CID5960	APLP2
CID6287	APLP2
CID6503	APLP2
CID23931	APLP2
CID10255	APOE
CID72303	APOE
CID5281670	APOE
CID65064	ARHGAP35
CID5271805	ATG16L1
CID294	ATP2A3
CID439341	ATP2A3
CID446872	ATP2A3
CID4277	ATP5D
CID73384	BANF1
CID91466	BCR
CID107985	BCR
CID3576890	BCR
CID5281727	BCR
CID5318517	BCR
CID5353639	BCR
CID5388063	BCR
CID102367904	CALU
CID23931	CARM1
CID115146	CBX3
CID440120	CBX3
CID596	CDA
CID1177	CDA
CID6029	CDA
CID5279	CDC42BPA
CID1014	CHKA
CID185617	CHKA
CID91827005	CHKA
CID11405589	CLU
CID311	CNP
CID2024	CNP
CID5280933	CNP
CID24832075	CNP
CID303	COX7B
CID710	COX7B
CID768	COX7B
CID928	COX7B
CID945	COX7B
CID4277	COX7B
CID11146	COX7B
CID221493	COX7B
CID449005	COX7B
CID643976	COX7B
CID389	CPS1
CID738	CPS1
CID896	CPS1
CID5961	CPS1
CID6262	CPS1
CID242	CPVL
CID2969	CPVL
CID840	CXADR
CID906	CXADR
CID3776	CXADR
CID8417	CXADR
CID3218	CXCR4
CID5757	CXCR4
CID5994	CXCR4
CID2353	CXCR4
CID72303	CXCR4
CID107985	CXCR4
CID400772	CXCR4
CID5281233	CXCR4
CID5288826	CXCR4
CID5320315	CXCR4
CID6918115	CXCR4
CID54613779	CXCR4
CID5279	DDR1
CID875	DDT
CID781	DDX18
CID224	DDX3X
CID6083	DDX3X
CID224	DDX47
CID6083	DDX47
CID143	DHFR
CID661	DHFR
CID679	DHFR
CID702	DHFR
CID930	DHFR
CID942	DHFR
CID2353	DHFR
CID3405	DHFR
CID9049	DHFR
CID23931	DHFR
CID65064	DHFR
CID107905	DHFR
CID761	EEF1B2
CID192	EFTUD2
CID925	EFTUD2
CID5892	EFTUD2
CID5279	EPHA2
CID65064	EPHA2
CID82313	EPHA2
CID11524144	EPHA2
CID191	EPRS
CID614	EPRS
CID60961	EPRS
CID145742	EPRS
CID109	ESD
CID64689	F5
CID82313	F5
CID16130959	F5
CID311	FABP5
CID679	FABP5
CID875	FABP5
CID985	FABP5
CID445639	FABP5
CID5280450	FABP5
CID5281605	FABP5
CID304	FDX1
CID311	FDX1
CID703	FDX1
CID5997	FDX1
CID925	GALE
CID928	GALE
CID1158	GALE
CID1166	GALE
CID1167	GALE
CID5892	GALE
CID6380	GALE
CID6400741	GALE
CID1287	GALK1
CID66541	GALK1
CID3589471	GALK1
CID4263901	GALK1
CID152	GART
CID224	GART
CID6083	GART
CID994	GCHFR
CID6140	GCHFR
CID108130	GCLM
CID119245	GCLM
CID439246	GCLM
CID442534	GCLM
CID445858	GCLM
CID5280343	GCLM
CID5280569	GCLM
CID5318517	GCLM
CID11725801	GCLM
CID840	GCNT3
CID1158	GCNT3
CID1175	GDA
CID1188	GDA
CID9679	GDA
CID30976	GDA
CID68374	GDA
CID128950	GDA
CID614	GET4
CID23931	GET4
CID145742	GET4
CID1374	GLB1
CID444899	GLB1
CID5280961	GLB1
CID745	GLRX3
CID124886	GLRX3
CID224	GMPS
CID311	GMPS
CID6083	GMPS
CID23850	GOPC
CID22132154	GOPC
CID745	GSTO1
CID975	GSTO1
CID124886	GSTO1
CID323	GSTP1
CID338	GSTP1
CID402	GSTP1
CID745	GSTP1
CID767	GSTP1
CID932	GSTP1
CID945	GSTP1
CID2240	GSTP1
CID3278	GSTP1
CID5757	GSTP1
CID8549	GSTP1
CID16724	GSTP1
CID68079	GSTP1
CID124886	GSTP1
CID441074	GSTP1
CID969516	GSTP1
CID5280343	GSTP1
CID5280445	GSTP1
CID5280805	GSTP1
CID5280863	GSTP1
CID5281616	GSTP1
CID5281702	GSTP1
CID5281855	GSTP1
CID5288826	GSTP1
CID5318517	GSTP1
CID5353915	GSTP1
CID5385074	GSTP1
CID5994	HMGB1
CID10168	HMGB1
CID14982	HMGB1
CID65064	HMGB1
CID114850	HMGB1
CID119245	HMGB1
CID445154	HMGB1
CID479503	HMGB1
CID5280863	HMGB1
CID5280445	HMOX2
CID72	HNF4A
CID2353	HNF4A
CID10133	HNF4A
CID11005	HNF4A
CID5280934	HNF4A
CID9852086	HNF4A
CID4534	HSP90AB1
CID6683	HSP90AB1
CID10168	HSP90AB1
CID26248	HSP90AB1
CID66541	HSP90AB1
CID259803	HSP90AB1
CID440735	HSP90AB1
CID5281576	HSP90AB1
CID247	HSPA8
CID781	HSPA8
CID1145	HSPA8
CID6503	HSPA8
CID191	HTT
CID2993	HTT
CID3109	HTT
CID3117	HTT
CID3278	HTT
CID3385	HTT
CID3611	HTT
CID3628	HTT
CID5154	HTT
CID5978	HTT
CID8468	HTT
CID9426	HTT
CID23205	HTT
CID24360	HTT
CID37839	HTT
CID65064	HTT
CID66541	HTT
CID87371	HTT
CID97662	HTT
CID100492	HTT
CID216328	HTT
CID253793	HTT
CID282529	HTT
CID301935	HTT
CID348206	HTT
CID375912	HTT
CID415267	HTT
CID429117	HTT
CID430461	HTT
CID442916	HTT
CID445154	HTT
CID540327	HTT
CID648601	HTT
CID969516	HTT
CID4264204	HTT
CID5280681	HTT
CID5281672	HTT
CID5282060	HTT
CID5317826	HTT
CID5353992	HTT
CID5362868	HTT
CID9821539	HTT
CID12004580	HTT
CID14286542	HTT
CID16745515	HTT
CID44266427	HTT
CID593	ILF3
CID867	ILF3
CID1181	ILF3
CID6133	ILF3
CID71571451	IMMT
CID797	ITPA
CID4666	KIF1B
CID6503	KIF1B
CID36314	KIF1B
CID840	LAMB1
CID64982	LAMC2
CID72303	LAMC2
CID5318517	LAMC2
CID294	LGALS4
CID208	M6PR
CID754	M6PR
CID795	M6PR
CID2513	M6PR
CID5279	MAP2K4
CID119307	MAP2K4
CID122738	MAP2K4
CID128861	MAP2K4
CID1794427	MAP2K4
CID5273755	MAP2K4
CID5280445	MAP2K4
CID5318517	MAP2K4
CID9852086	MAP2K4
CID92131208	MAP2K4
CID191	MAT2A
CID1079	MAT2A
CID60961	MAT2A
CID969516	MGEA5
CID9875131	MGEA5
CID311	MIF
CID979	MIF
CID1983	MIF
CID2346	MIF
CID3776	MIF
CID5350	MIF
CID5971	MIF
CID6228	MIF
CID16741	MIF
CID123197	MIF
CID689043	MIF
CID5284648	MIF
CID5311489	MIF
CID12975216	MIF
CID16130959	MIF
CID82313	MINPP1
CID3503	MPG
CID2703	MSH2
CID703	MTRR
CID3363314	MTRR
CID5317058	MTRR
CID10364	MYD88
CID64982	MYD88
CID100313	MYD88
CID119245	MYD88
CID445154	MYD88
CID479503	MYD88
CID500122	MYD88
CID969516	MYD88
CID5280343	MYD88
CID5280460	MYD88
CID5280863	MYD88
CID5281605	MYD88
CID5281708	MYD88
CID5318997	MYD88
CID6451084	MYD88
CID781	MYO6
CID3776	MYO6
CID6386	MYO6
CID3520	NEDD4
CID969516	NEDD4
CID5355469	NEDD4
CID2353	NFKB2
CID5458201	NFKB2
CID679	NPEPL1
CID767	NPEPL1
CID795	NPEPL1
CID857	NPEPL1
CID3238	NPEPL1
CID6106	NPEPL1
CID173844	NPEPL1
CID567743	NPEPL1
CID1079	NSUN4
CID314	NT5C3A
CID1139	NT5C3A
CID1172	NT5C3A
CID6030	NT5C3A
CID996	NUF2
CID4666	NUF2
CID36314	NUF2
CID5280445	NUF2
CID5281614	NUF2
CID597	PCBP2
CID314	PCYT2
CID1005	PEPD
CID311	PGD
CID5785	PGD
CID65064	PGD
CID107905	PGD
CID199472	PGD
CID639665	PHB2
CID101658259	PHB2
CID890	PICALM
CID2936	PICALM
CID5281670	PIP4K2A
CID65036	PITPNM1
CID25701	PLBD2
CID311	PNPT1
CID602	PPP1CB
CID71080	PPP1CB
CID196	PSMA3
CID5126	PSMA3
CID7504	PSMA3
CID560437	PSMA3
CID5312382	PSMA3
CID90263	PSMD7
CID6503	RAB22A
CID317	RBBP4
CID3776	RBBP4
CID126072	RBBP4
CID102367904	RCN1
CID72344	RHOB
CID850	RPE
CID5978	RPSA
CID65064	RPSA
CID311	RTN4IP1
CID930	RTN4IP1
CID864	SAE1
CID64971	SAE1
CID73157	SAE1
CID160876	SAE1
CID167551	SAE1
CID356768	SAE1
CID3080568	SAE1
CID5281858	SAE1
CID622	SAMHD1
CID5318567	SART3
CID1079	SETD3
CID23969	SETD3
CID449005	SLC25A5
CID201562	SLC3A2
CID639426	SMG1
CID275	SMN1
CID298	SMN1
CID501	SMN1
CID596	SMN1
CID803	SMN1
CID1727	SMN1
CID2019	SMN1
CID2236	SMN1
CID2353	SMN1
CID2460	SMN1
CID2545	SMN1
CID2596	SMN1
CID2597	SMN1
CID2598	SMN1
CID2703	SMN1
CID3182	SMN1
CID3213	SMN1
CID3385	SMN1
CID3446	SMN1
CID3611	SMN1
CID3637	SMN1
CID3828	SMN1
CID3830	SMN1
CID3885	SMN1
CID3978	SMN1
CID4055	SMN1
CID4485	SMN1
CID4563	SMN1
CID4680	SMN1
CID4764	SMN1
CID4775	SMN1
CID5102	SMN1
CID5649	SMN1
CID5757	SMN1
CID5944	SMN1
CID5994	SMN1
CID6021	SMN1
CID6128	SMN1
CID6166	SMN1
CID6276	SMN1
CID6758	SMN1
CID7172	SMN1
CID7184	SMN1
CID7470	SMN1
CID7595	SMN1
CID8593	SMN1
CID8815	SMN1
CID10168	SMN1
CID10332	SMN1
CID10607	SMN1
CID13436	SMN1
CID15910	SMN1
CID23205	SMN1
CID24360	SMN1
CID26248	SMN1
CID31116	SMN1
CID31404	SMN1
CID36314	SMN1
CID37839	SMN1
CID60961	SMN1
CID63112	SMN1
CID64961	SMN1
CID65752	SMN1
CID66654	SMN1
CID67485	SMN1
CID72323	SMN1
CID72378	SMN1
CID73453	SMN1
CID77793	SMN1
CID92824	SMN1
CID92904	SMN1
CID97226	SMN1
CID107985	SMN1
CID108104	SMN1
CID123831	SMN1
CID181107	SMN1
CID243723	SMN1
CID348206	SMN1
CID378227	SMN1
CID415267	SMN1
CID442021	SMN1
CID445154	SMN1
CID446541	SMN1
CID452110	SMN1
CID479503	SMN1
CID489941	SMN1
CID500027	SMN1
CID540327	SMN1
CID606171	SMN1
CID667490	SMN1
CID688670	SMN1
CID688674	SMN1
CID717531	SMN1
CID2723601	SMN1
CID3363314	SMN1
CID3473650	SMN1
CID3952178	SMN1
CID4330531	SMN1
CID4587968	SMN1
CID5273621	SMN1
CID5280445	SMN1
CID5280953	SMN1
CID5281567	SMN1
CID5281576	SMN1
CID5281607	SMN1
CID5282253	SMN1
CID5338262	SMN1
CID5353639	SMN1
CID5357218	SMN1
CID5357488	SMN1
CID5369129	SMN1
CID5378597	SMN1
CID6436187	SMN1
CID6604308	SMN1
CID6610290	SMN1
CID6610322	SMN1
CID6708810	SMN1
CID11957301	SMN1
CID12004512	SMN1
CID12004531	SMN1
CID12004622	SMN1
CID12004631	SMN1
CID14704104	SMN1
CID15945064	SMN1
CID16758819	SMN1
CID54685921	SMN1
CID311	SND1
CID602	SRSF1
CID5950	SRSF1
CID311	STEAP3
CID6503	STIP1
CID11405589	STUB1
CID22132154	TALDO1
CID5281813	TBC1D4
CID2519	TFAM
CID5785	TFAM
CID442424	TFAM
CID6850761	TFAM
CID16133831	TFAM
CID767	TFRC
CID840	TFRC
CID442279	TFRC
CID5318517	TFRC
CID5281708	TGFB1I1
CID247704	TNPO1
CID594	TOMM20
CID71571451	TOMM20
CID11358436	TP53BP1
CID311	TSTA3
CID451	TSTA3
CID930	TSTA3
CID702	TXN
CID703	TXN
CID745	TXN
CID1123	TXN
CID14985	TXN
CID68247	TXN
CID124886	TXN
CID9898279	TXN
CID11135781	TXN
CID6341	USP5
CID11563133	USP5
CID390	UXS1
CID732	UXS1
CID925	UXS1
CID1158	UXS1
CID3520	UXS1
CID5892	UXS1
CID119	VCP
CID3503	VCP
CID10237	VCP
CID12374	VCP
CID5281600	VCP
CID11469060	VCP
CID12303949	VCP
CID896	VIM
CID2353	VIM
CID2464	VIM
CID3218	VIM
CID3458	VIM
CID6303	VIM
CID10205	VIM
CID31553	VIM
CID65064	VIM
CID72378	VIM
CID91466	VIM
CID122121	VIM
CID265241	VIM
CID368156	VIM
CID445154	VIM
CID969516	VIM
CID5280343	VIM
CID5280445	VIM
CID5281703	VIM
CID5281727	VIM
CID5281855	VIM
CID5282350	VIM
CID5318865	VIM
CID5320315	VIM
CID5353639	VIM
CID6473762	VIM
CID9851101	VIM
CID9918693	VIM
CID12901617	VIM
CID44587252	VIM
CID60151566	VIM
CID71571451	VIM
CID78077011	VIM
CID969516	YAP1
CID11425923	YAP1
CID1042	YARS
CID5281614	YARS
CID317	ACBD5
CID5281	ACBD5
CID64982	ACE2
CID201562	ACE2
CID5385074	ACE2
CID311	ACO2
CID499	ACO2
CID1198	ACO2
CID7405	ACO2
CID14925	ACO2
CID444212	ACO2
CID5318532	ACO2
CID602	ANPEP
CID2889	ANPEP
CID3238	ANPEP
CID5950	ANPEP
CID173844	ANPEP
CID5281767	ANPEP
CID931	BCL2
CID932	BCL2
CID942	BCL2
CID985	BCL2
CID2153	BCL2
CID2353	BCL2
CID3213	BCL2
CID3220	BCL2
CID3503	BCL2
CID5208	BCL2
CID5757	BCL2
CID5944	BCL2
CID5978	BCL2
CID5994	BCL2
CID6112	BCL2
CID6293	BCL2
CID6758	BCL2
CID10205	BCL2
CID10255	BCL2
CID10583	BCL2
CID10680	BCL2
CID11092	BCL2
CID11768	BCL2
CID36314	BCL2
CID64945	BCL2
CID65064	BCL2
CID68245	BCL2
CID72344	BCL2
CID72378	BCL2
CID73078	BCL2
CID73148	BCL2
CID73149	BCL2
CID90942	BCL2
CID91458	BCL2
CID91520	BCL2
CID105102	BCL2
CID107793	BCL2
CID107848	BCL2
CID107905	BCL2
CID107985	BCL2
CID114840	BCL2
CID122724	BCL2
CID124210	BCL2
CID145937	BCL2
CID151289	BCL2
CID159278	BCL2
CID161823	BCL2
CID164676	BCL2
CID167691	BCL2
CID167928	BCL2
CID196978	BCL2
CID199472	BCL2
CID222284	BCL2
CID259803	BCL2
CID259846	BCL2
CID388708	BCL2
CID437080	BCL2
CID439250	BCL2
CID440917	BCL2
CID442088	BCL2
CID445154	BCL2
CID642376	BCL2
CID969516	BCL2
CID1548943	BCL2
CID1548994	BCL2
CID3036963	BCL2
CID5276454	BCL2
CID5280343	BCL2
CID5280442	BCL2
CID5280443	BCL2
CID5280489	BCL2
CID5280863	BCL2
CID5280961	BCL2
CID5281233	BCL2
CID5281316	BCL2
CID5281416	BCL2
CID5281605	BCL2
CID5281616	BCL2
CID5281621	BCL2
CID5281675	BCL2
CID5281703	BCL2
CID5281793	BCL2
CID5281794	BCL2
CID5287505	BCL2
CID5288826	BCL2
CID5315263	BCL2
CID5318517	BCL2
CID5318998	BCL2
CID5320315	BCL2
CID5352082	BCL2
CID5385074	BCL2
CID5484385	BCL2
CID6433159	BCL2
CID6440205	BCL2
CID6711242	BCL2
CID6918391	BCL2
CID10313039	BCL2
CID11031986	BCL2
CID11386458	BCL2
CID16219982	BCL2
CID25244225	BCL2
CID44368838	BCL2
CID54613779	BCL2
CID109	BCL2A1
CID311	BCL2A1
CID151289	BCL2A1
CID161671	BCL2A1
CID265241	BCL2A1
CID271296	BCL2A1
CID445154	BCL2A1
CID44259059	BCL2A1
CID313	BCL2L1
CID2353	BCL2L1
CID3213	BCL2L1
CID3503	BCL2L1
CID5757	BCL2L1
CID5780	BCL2L1
CID5978	BCL2L1
CID7501	BCL2L1
CID10219	BCL2L1
CID10255	BCL2L1
CID10932	BCL2L1
CID64945	BCL2L1
CID65064	BCL2L1
CID73064	BCL2L1
CID122724	BCL2L1
CID124210	BCL2L1
CID151289	BCL2L1
CID185617	BCL2L1
CID437080	BCL2L1
CID445154	BCL2L1
CID969516	BCL2L1
CID1548994	BCL2L1
CID5280343	BCL2L1
CID5280443	BCL2L1
CID5280445	BCL2L1
CID5281571	BCL2L1
CID5281621	BCL2L1
CID5281794	BCL2L1
CID5287505	BCL2L1
CID5316743	BCL2L1
CID6440205	BCL2L1
CID11673075	BCL2L1
CID25181389	BCL2L1
CID10255	BCL2L2
CID65064	BCL2L2
CID5757	CAV1
CID36314	CAV1
CID65064	CAV1
CID68245	CAV1
CID969516	CAV1
CID5280343	CAV1
CID5280489	CAV1
CID5281703	CAV1
CID5281708	CAV1
CID700	CD209
CID840	CD209
CID370	CHEK2
CID943	CHEK2
CID3813	CHEK2
CID5279	CHEK2
CID6029	CHEK2
CID72965	CHEK2
CID123631	CHEK2
CID153940	CHEK2
CID191796	CHEK2
CID445154	CHEK2
CID969516	CHEK2
CID3035462	CHEK2
CID4093503	CHEK2
CID5280343	CHEK2
CID5280443	CHEK2
CID5280961	CHEK2
CID5281727	CHEK2
CID5288032	CHEK2
CID5385074	CHEK2
CID6419741	CHEK2
CID6451060	CHEK2
CID101797645	CHEK2
CID840	CLEC4M
CID82313	CLEC4M
CID10255	DNAJB1
CID610	DPP4
CID840	DPP4
CID23931	DPP4
CID82313	DPP4
CID454740	DPP4
CID454742	DPP4
CID13939278	DPP4
CID25014552	DPP4
CID761	EEF1A1
CID10431574	EEF1A1
CID679	FKBP1A
CID11005	FKBP1A
CID111509	FKBP1A
CID11524144	FKBP1A
CID311	GBF1
CID943	GSK3A
CID2399	GSK3A
CID3813	GSK3A
CID5279	GSK3A
CID6419741	GSK3A
CID237	GSK3B
CID311	GSK3B
CID679	GSK3B
CID867	GSK3B
CID943	GSK3B
CID2399	GSK3B
CID2907	GSK3B
CID5279	GSK3B
CID5994	GSK3B
CID6503	GSK3B
CID10494	GSK3B
CID12104	GSK3B
CID2353	GSK3B
CID14982	GSK3B
CID14985	GSK3B
CID64982	GSK3B
CID65064	GSK3B
CID73148	GSK3B
CID100492	GSK3B
CID115269	GSK3B
CID159278	GSK3B
CID162401	GSK3B
CID168115	GSK3B
CID441923	GSK3B
CID638278	GSK3B
CID969516	GSK3B
CID1548943	GSK3B
CID3035462	GSK3B
CID5090648	GSK3B
CID5280343	GSK3B
CID5280443	GSK3B
CID5280445	GSK3B
CID5280544	GSK3B
CID5281673	GSK3B
CID5281703	GSK3B
CID5281727	GSK3B
CID5281807	GSK3B
CID5281855	GSK3B
CID5317284	GSK3B
CID5318567	GSK3B
CID5318997	GSK3B
CID5320315	GSK3B
CID5359405	GSK3B
CID5377753	GSK3B
CID5398649	GSK3B
CID6419741	GSK3B
CID9817274	GSK3B
CID9930243	GSK3B
CID10017019	GSK3B
CID10421236	GSK3B
CID11725801	GSK3B
CID12050282	GSK3B
CID14312736	GSK3B
CID16196974	GSK3B
CID44257412	GSK3B
CID44587252	GSK3B
CID50993749	GSK3B
CID50993750	GSK3B
CID50993751	GSK3B
CID50993752	GSK3B
CID70690671	GSK3B
CID71571451	GSK3B
CID90470996	GSK3B
CID311	HGS
CID24360	HNRNPA1
CID445154	HNRNPA1
CID479503	HNRNPA1
CID6112	HSPD1
CID71571451	HSPD1
CID896	IKBKB
CID1880	IKBKB
CID3220	IKBKB
CID3813	IKBKB
CID5279	IKBKB
CID6817	IKBKB
CID10168	IKBKB
CID10228	IKBKB
CID10680	IKBKB
CID11092	IKBKB
CID2353	IKBKB
CID64971	IKBKB
CID65064	IKBKB
CID73296	IKBKB
CID73641	IKBKB
CID119245	IKBKB
CID119406	IKBKB
CID159278	IKBKB
CID159516	IKBKB
CID161557	IKBKB
CID162350	IKBKB
CID169883	IKBKB
CID441934	IKBKB
CID442534	IKBKB
CID442911	IKBKB
CID637858	IKBKB
CID638278	IKBKB
CID667639	IKBKB
CID689043	IKBKB
CID969516	IKBKB
CID3083514	IKBKB
CID5280445	IKBKB
CID5280863	IKBKB
CID5281614	IKBKB
CID5281792	IKBKB
CID5281813	IKBKB
CID5282102	IKBKB
CID5316819	IKBKB
CID5318998	IKBKB
CID5320315	IKBKB
CID5372367	IKBKB
CID5484385	IKBKB
CID9863776	IKBKB
CID9915886	IKBKB
CID10043230	IKBKB
CID11135781	IKBKB
CID12303203	IKBKB
CID12901617	IKBKB
CID14999388	IKBKB
CID54679752	IKBKB
CID132595894	IKBKB
CID63397	IRF3
CID65064	IRF3
CID445154	IRF3
CID637511	IRF3
CID5280343	IRF3
CID5359405	IRF3
CID14999388	IRF3
CID92131208	IRF3
CID196	JUN
CID931	JUN
CID942	JUN
CID1183	JUN
CID2353	JUN
CID2519	JUN
CID3071	JUN
CID5350	JUN
CID5785	JUN
CID5944	JUN
CID5978	JUN
CID5994	JUN
CID6184	JUN
CID6549	JUN
CID7020	JUN
CID10114	JUN
CID10133	JUN
CID10168	JUN
CID10208	JUN
CID10591	JUN
CID13342	JUN
CID14982	JUN
CID14985	JUN
CID31553	JUN
CID64945	JUN
CID65036	JUN
CID65064	JUN
CID68245	JUN
CID72276	JUN
CID72344	JUN
CID72378	JUN
CID72724	JUN
CID73398	JUN
CID90942	JUN
CID92114	JUN
CID107793	JUN
CID107985	JUN
CID119041	JUN
CID119245	JUN
CID122724	JUN
CID128861	JUN
CID133145	JUN
CID138861	JUN
CID151289	JUN
CID155169	JUN
CID161749	JUN
CID161954	JUN
CID164676	JUN
CID169883	JUN
CID222284	JUN
CID261004	JUN
CID264751	JUN
CID265241	JUN
CID319648	JUN
CID441294	JUN
CID441796	JUN
CID442911	JUN
CID445154	JUN
CID445354	JUN
CID445858	JUN
CID471004	JUN
CID480775	JUN
CID637563	JUN
CID638024	JUN
CID969516	JUN
CID1548943	JUN
CID5090648	JUN
CID5280343	JUN
CID5280378	JUN
CID5280443	JUN
CID5280445	JUN
CID5280489	JUN
CID5280805	JUN
CID5280863	JUN
CID5280961	JUN
CID5281605	JUN
CID5281614	JUN
CID5281672	JUN
CID5281703	JUN
CID5281708	JUN
CID5281781	JUN
CID5318517	JUN
CID5318650	JUN
CID5320954	JUN
CID5380858	JUN
CID5385074	JUN
CID6440365	JUN
CID6440752	JUN
CID6918774	JUN
CID10596886	JUN
CID14999388	JUN
CID15038462	JUN
CID16133648	JUN
CID16681728	JUN
CID44566638	JUN
CID51692887	JUN
CID56840786	JUN
CID70702080	JUN
CID76335838	JUN
CID129728756	JUN
CID943	KIF11
CID1146	KIF11
CID4666	KIF11
CID9196	KIF11
CID36314	KIF11
CID311	KPNA2
CID237	MCL1
CID594	MCL1
CID1780	MCL1
CID2464	MCL1
CID3071	MCL1
CID3503	MCL1
CID3628	MCL1
CID5350	MCL1
CID5944	MCL1
CID6293	MCL1
CID6503	MCL1
CID10187	MCL1
CID10212	MCL1
CID10281	MCL1
CID10603	MCL1
CID10658	MCL1
CID11768	MCL1
CID2353	MCL1
CID16741	MCL1
CID53277	MCL1
CID64945	MCL1
CID73078	MCL1
CID73174	MCL1
CID107985	MCL1
CID129111	MCL1
CID160115	MCL1
CID164676	MCL1
CID196978	MCL1
CID222528	MCL1
CID301798	MCL1
CID356768	MCL1
CID442514	MCL1
CID445154	MCL1
CID456410	MCL1
CID638759	MCL1
CID969516	MCL1
CID1419108	MCL1
CID3080568	MCL1
CID5280343	MCL1
CID5280443	MCL1
CID5280445	MCL1
CID5280862	MCL1
CID5281295	MCL1
CID5281600	MCL1
CID5281614	MCL1
CID5281670	MCL1
CID5281703	MCL1
CID5281727	MCL1
CID5281792	MCL1
CID5318998	MCL1
CID5320315	MCL1
CID5321010	MCL1
CID5388496	MCL1
CID6393431	MCL1
CID6444190	MCL1
CID6451060	MCL1
CID6918469	MCL1
CID7061393	MCL1
CID7082474	MCL1
CID9852185	MCL1
CID10032468	MCL1
CID10414856	MCL1
CID11031986	MCL1
CID11957301	MCL1
CID12303949	MCL1
CID12309904	MCL1
CID16133691	MCL1
CID16681750	MCL1
CID44257412	MCL1
CID44566502	MCL1
CID679	NMT1
CID164676	NPM1
CID602	PPIG
CID1088	PPIG
CID4378	PPIG
CID6657	PPIG
CID25701	PPIG
CID71080	PPIG
CID80283	PPIG
CID567743	PPIG
CID602	PPP1CA
CID611	PPP1CA
CID852	PPP1CA
CID23327	PPP1CA
CID71080	PPP1CA
CID93004	PPP1CA
CID196	PSMA2
CID5126	PSMA2
CID7504	PSMA2
CID560437	PSMA2
CID5312382	PSMA2
CID3117	PTBP1
CID9	SFTPD
CID871	SFTPD
CID892	SFTPD
CID2108	SFTPD
CID101798	SFTPD
CID2353	SKP2
CID89406	SKP2
CID5281600	SKP2
CID5355469	SKP2
CID2360	SMAD3
CID3071	SMAD3
CID5757	SMAD3
CID10168	SMAD3
CID2353	SMAD3
CID31553	SMAD3
CID64981	SMAD3
CID72303	SMAD3
CID73078	SMAD3
CID108062	SMAD3
CID108130	SMAD3
CID114776	SMAD3
CID159654	SMAD3
CID201562	SMAD3
CID439435	SMAD3
CID442088	SMAD3
CID637213	SMAD3
CID1548943	SMAD3
CID5280445	SMAD3
CID5281616	SMAD3
CID5281847	SMAD3
CID5281855	SMAD3
CID5320315	SMAD3
CID14539911	SMAD3
CID370	STAT3
CID942	STAT3
CID2353	STAT3
CID2355	STAT3
CID2464	STAT3
CID3220	STAT3
CID3628	STAT3
CID4091	STAT3
CID5154	STAT3
CID10205	STAT3
CID10281	STAT3
CID10494	STAT3
CID14982	STAT3
CID31553	STAT3
CID64945	STAT3
CID64981	STAT3
CID64982	STAT3
CID65064	STAT3
CID72303	STAT3
CID72304	STAT3
CID72378	STAT3
CID72724	STAT3
CID73078	STAT3
CID73174	STAT3
CID73659	STAT3
CID89406	STAT3
CID94162	STAT3
CID100017	STAT3
CID107985	STAT3
CID108130	STAT3
CID122121	STAT3
CID159588	STAT3
CID160254	STAT3
CID164676	STAT3
CID185617	STAT3
CID197810	STAT3
CID441207	STAT3
CID445154	STAT3
CID456410	STAT3
CID503731	STAT3
CID637858	STAT3
CID638024	STAT3
CID969516	STAT3
CID2724385	STAT3
CID5280343	STAT3
CID5280378	STAT3
CID5280445	STAT3
CID5280460	STAT3
CID5280961	STAT3
CID5281316	STAT3
CID5281614	STAT3
CID5281672	STAT3
CID5281703	STAT3
CID5281727	STAT3
CID5282154	STAT3
CID5318517	STAT3
CID5318980	STAT3
CID5318998	STAT3
CID5320315	STAT3
CID5353548	STAT3
CID5379540	STAT3
CID5385074	STAT3
CID5420804	STAT3
CID5471349	STAT3
CID6326668	STAT3
CID6433159	STAT3
CID6474893	STAT3
CID6918391	STAT3
CID6918774	STAT3
CID10032468	STAT3
CID10347796	STAT3
CID10812923	STAT3
CID15917998	STAT3
CID16129869	STAT3
CID25181389	STAT3
CID25564831	STAT3
CID44566502	STAT3
CID44577487	STAT3
CID72199040	STAT3
CID101520997	STAT3
CID101658259	STAT3
CID102600811	STAT3
CID132595894	STAT3
CID338	TERF1
CID969516	TFEB
CID750	TGFB1
CID864	TGFB1
CID2360	TGFB1
CID3071	TGFB1
CID3220	TGFB1
CID5757	TGFB1
CID5994	TGFB1
CID6115	TGFB1
CID6167	TGFB1
CID9415	TGFB1
CID10228	TGFB1
CID2353	TGFB1
CID14985	TGFB1
CID16078	TGFB1
CID31553	TGFB1
CID64982	TGFB1
CID72303	TGFB1
CID73078	TGFB1
CID107793	TGFB1
CID107985	TGFB1
CID108062	TGFB1
CID108130	TGFB1
CID114776	TGFB1
CID119258	TGFB1
CID122724	TGFB1
CID138861	TGFB1
CID152463	TGFB1
CID156080	TGFB1
CID159654	TGFB1
CID162464	TGFB1
CID201562	TGFB1
CID222284	TGFB1
CID439435	TGFB1
CID441923	TGFB1
CID442088	TGFB1
CID442534	TGFB1
CID445154	TGFB1
CID445858	TGFB1
CID637213	TGFB1
CID969516	TGFB1
CID1548943	TGFB1
CID5280343	TGFB1
CID5280445	TGFB1
CID5280795	TGFB1
CID5280805	TGFB1
CID5280961	TGFB1
CID5281673	TGFB1
CID5282253	TGFB1
CID5311489	TGFB1
CID5320315	TGFB1
CID9861219	TGFB1
CID10812923	TGFB1
CID11425923	TGFB1
CID11667940	TGFB1
CID14539911	TGFB1
CID24721561	TGFB1
CID25200543	TGFB1
CID25244225	TGFB1
CID44587252	TGFB1
CID45356919	TGFB1
CID262	TPSAB1
CID767	TPSAB1
CID840	TPSAB1
CID225936	TPSAB1
CID109	UBE2I
CID160876	UBE2I
CID356768	UBE2I
CID3080568	UBE2I
CID996	XPO1
CID10228	XPO1
CID1030	AAR2
CID224	AASS
CID925	AASS
CID928	AASS
CID930	AASS
CID1087	AASS
CID5892	AASS
CID6083	AASS
CID160556	AASS
CID932	ABCC1
CID2520	ABCC1
CID3220	ABCC1
CID6167	ABCC1
CID10219	ABCC1
CID2353	ABCC1
CID91466	ABCC1
CID439246	ABCC1
CID5280343	ABCC1
CID5280443	ABCC1
CID5280666	ABCC1
CID5280863	ABCC1
CID5281612	ABCC1
CID5281672	ABCC1
CID5281692	ABCC1
CID5281703	ABCC1
CID5352082	ABCC1
CID102228133	ABCC1
CID224	ACADM
CID703	ACADM
CID1103	ACADM
CID3314	ACADM
CID6083	ACADM
CID10228	ACADM
CID12372	ACADM
CID72307	ACADM
CID703	AGPS
CID2682	AGPS
CID7854	AGPS
CID8193	AGPS
CID5280443	ALG5
CID767	AP2A2
CID890	AP2A2
CID1880	AP2M1
CID311	ARF6
CID925	ARF6
CID5892	ARF6
CID304	ATP1B1
CID4605	ATP1B1
CID5997	ATP1B1
CID123921	ATP1B1
CID6503	BAG5
CID70	BCKDK
CID4775	BCKDK
CID679	BRD2
CID2353	BRD2
CID679	BRD4
CID943	BRD4
CID1110	BRD4
CID2833	BRD4
CID6167	BRD4
CID10156	BRD4
CID12025	BRD4
CID234105	BRD4
CID123631	CIT
CID262	COMT
CID289	COMT
CID875	COMT
CID1079	COMT
CID1203	COMT
CID5994	COMT
CID65064	COMT
CID72276	COMT
CID225936	COMT
CID46917405	COMT
CID224	CSNK2A2
CID6083	CSNK2A2
CID5280445	CSNK2A2
CID3220	CSNK2B
CID5280443	CSNK2B
CID703	CYB5R3
CID925	CYB5R3
CID5892	CYB5R3
CID181	DCAKD
CID311	DNAJC19
CID1110	ERP44
CID224	ETFA
CID703	ETFA
CID6083	ETFA
CID107985	F2RL1
CID1548943	F2RL1
CID25244225	F2RL1
CID109	GFER
CID703	GFER
CID611	GGH
CID23327	GGH
CID229	GLA
CID840	GLA
CID996	GLA
CID1374	GLA
CID3845	GLA
CID3885	GLA
CID6322	GLA
CID24360	GLA
CID29435	GLA
CID175540	GLA
CID439242	GLA
CID637759	GLA
CID5280460	GLA
CID6610322	GLA
CID54675757	GLA
CID867	GPX1
CID5350	GPX1
CID10494	GPX1
CID641785	GPX1
CID5318517	GPX1
CID3611	HDAC2
CID2353	HDAC2
CID529865	HDAC2
CID6918328	HDAC2
CID11210533	HDAC2
CID72946782	HDAC2
CID72	HMOX1
CID370	HMOX1
CID703	HMOX1
CID710	HMOX1
CID768	HMOX1
CID942	HMOX1
CID945	HMOX1
CID1143	HMOX1
CID2703	HMOX1
CID5350	HMOX1
CID6112	HMOX1
CID6758	HMOX1
CID7427	HMOX1
CID9415	HMOX1
CID10393	HMOX1
CID10494	HMOX1
CID12374	HMOX1
CID2353	HMOX1
CID14982	HMOX1
CID16741	HMOX1
CID31404	HMOX1
CID64945	HMOX1
CID65064	HMOX1
CID65752	HMOX1
CID68077	HMOX1
CID72281	HMOX1
CID72300	HMOX1
CID72303	HMOX1
CID73384	HMOX1
CID73568	HMOX1
CID73659	HMOX1
CID82755	HMOX1
CID87691	HMOX1
CID101731	HMOX1
CID107848	HMOX1
CID108130	HMOX1
CID114829	HMOX1
CID114840	HMOX1
CID114850	HMOX1
CID115067	HMOX1
CID119245	HMOX1
CID122724	HMOX1
CID159278	HMOX1
CID265237	HMOX1
CID439246	HMOX1
CID439352	HMOX1
CID442279	HMOX1
CID445154	HMOX1
CID445858	HMOX1
CID500122	HMOX1
CID637162	HMOX1
CID638024	HMOX1
CID641785	HMOX1
CID643976	HMOX1
CID689043	HMOX1
CID969516	HMOX1
CID1548943	HMOX1
CID3001497	HMOX1
CID3033858	HMOX1
CID3084345	HMOX1
CID5280343	HMOX1
CID5280442	HMOX1
CID5280443	HMOX1
CID5280445	HMOX1
CID5280489	HMOX1
CID5280569	HMOX1
CID5280637	HMOX1
CID5280863	HMOX1
CID5281295	HMOX1
CID5281342	HMOX1
CID5281670	HMOX1
CID5281673	HMOX1
CID5281703	HMOX1
CID5281773	HMOX1
CID5281847	HMOX1
CID5315472	HMOX1
CID5317756	HMOX1
CID5318517	HMOX1
CID5318998	HMOX1
CID5319688	HMOX1
CID5320315	HMOX1
CID5320686	HMOX1
CID5459308	HMOX1
CID5470187	HMOX1
CID6451084	HMOX1
CID9841735	HMOX1
CID10043230	HMOX1
CID10399772	HMOX1
CID11218563	HMOX1
CID11725801	HMOX1
CID12855917	HMOX1
CID13919187	HMOX1
CID14191392	HMOX1
CID15294091	HMOX1
CID16129869	HMOX1
CID25200419	HMOX1
CID44578390	HMOX1
CID53238558	HMOX1
CID71597391	HMOX1
CID102013419	HMOX1
CID444972	IDE
CID676035	IDE
CID840	IL17RA
CID942	ITGB1
CID2353	ITGB1
CID5994	ITGB1
CID445154	ITGB1
CID5353639	ITGB1
CID11469060	ITGB1
CID4091	LOX
CID2353	LOX
CID29435	LOX
CID92381	LOX
CID3813	MARK1
CID5279	MARK1
CID3813	MARK2
CID5279	MARK2
CID191	MAT2B
CID1079	MAT2B
CID60961	MAT2B
CID445154	MAT2B
CID1079	MEPCE
CID3813	NEK9
CID5279	NEK9
CID1115	NGLY1
CID5988	NGLY1
CID11638	NGLY1
CID942	PLAT
CID1203	PLAT
CID3503	PLAT
CID5350	PLAT
CID6112	PLAT
CID68289	PLAT
CID72276	PLAT
CID73148	PLAT
CID445154	PLAT
CID5280343	PLAT
CID5288826	PLAT
CID5385074	PLAT
CID6449855	PLAT
CID16129878	PLAT
CID54613779	PLAT
CID710	PMPCB
CID928	PMPCB
CID449005	PMPCB
CID643976	PMPCB
CID71571451	PMPCB
CID451	POFUT1
CID341	POLA1
CID11014401	POLA1
CID703	POR
CID710	POR
CID6112	POR
CID65064	POR
CID72276	POR
CID643976	POR
CID3363314	POR
CID5280343	POR
CID5280805	POR
CID5317058	POR
CID602	PPIL3
CID614	PPIL3
CID5950	PPIL3
CID145742	PPIL3
CID985	PPT1
CID82313	PPT1
CID311	PRIM1
CID1181	PRIM1
CID6133	PRIM1
CID191	PRKACA
CID224	PRKACA
CID232	PRKACA
CID262	PRKACA
CID356	PRKACA
CID679	PRKACA
CID767	PRKACA
CID887	PRKACA
CID996	PRKACA
CID2290	PRKACA
CID3213	PRKACA
CID3813	PRKACA
CID5279	PRKACA
CID6083	PRKACA
CID6181	PRKACA
CID8063	PRKACA
CID9222	PRKACA
CID9305	PRKACA
CID10457	PRKACA
CID11005	PRKACA
CID60961	PRKACA
CID70135	PRKACA
CID225936	PRKACA
CID439888	PRKACA
CID3749170	PRKACA
CID5281855	PRKACA
CID5287736	PRKACA
CID444899	PTGES2
CID985	RAB1A
CID6503	RAB1A
CID943	RAB7A
CID925	RALA
CID5892	RALA
CID806	RDX
CID161557	RIPK1
CID442279	RIPK1
CID479503	RIPK1
CID132595894	RIPK1
CID781	RNF41
CID445154	SCARB1
CID5280934	SCARB1
CID867	SDF2
CID95687	SEPSECS
CID641785	SEPSECS
CID2130	SIGMAR1
CID3152	SIGMAR1
CID3386	SIGMAR1
CID3559	SIGMAR1
CID3689	SIGMAR1
CID4736	SIGMAR1
CID5035	SIGMAR1
CID5417	SIGMAR1
CID5994	SIGMAR1
CID442108	SIGMAR1
CID2733526	SIGMAR1
CID54613779	SIGMAR1
CID445154	SLC9A3R1
CID5281703	SMOC1
CID10281	STC2
CID943	TBCA
CID3813	TBK1
CID5279	TBK1
CID23931	TBK1
CID65064	TBK1
CID232	TCEB1
CID611	TCEB1
CID825	TCEB1
CID5810	TCEB1
CID6322	TCEB1
CID33032	TCEB1
CID232	TCEB2
CID611	TCEB2
CID825	TCEB2
CID5810	TCEB2
CID6322	TCEB2
CID33032	TCEB2
CID311	THTPA
CID867	UPF1
CID2353	COX2
CID441934	COX2
CID445154	COX2
CID5281855	COX2
CID5488186	COX2
CID5281051	CRTC3
CID702	DDX10
CID311	DNMT1
CID942	DNMT1
CID1079	DNMT1
CID5350	DNMT1
CID8342	DNMT1
CID10187	DNMT1
CID64689	DNMT1
CID64945	DNMT1
CID65064	DNMT1
CID969516	DNMT1
CID5372312	DNMT1
CID6918391	DNMT1
CID7061393	DNMT1
CID10600152	DNMT1
CID5757	FBN1
CID2353	GDF15
CID641765	GDF15
CID1548943	GDF15
CID11165431	GDF15
CID5657	HSPA9
CID797	IMPDH2
CID867	IMPDH2
CID875	IMPDH2
CID925	IMPDH2
CID5892	IMPDH2
CID6657	IMPDH2
CID8254	IMPDH2
CID80283	IMPDH2
CID87894	IMPDH2
CID446541	IMPDH2
CID26196040	IMPDH2
CID70693788	IMPDH2
CID72	NCL
CID224	PABPC1
CID6083	PABPC1
CID370	PARP1
CID702	PARP1
CID896	PARP1
CID2153	PARP1
CID2353	PARP1
CID3071	PARP1
CID3213	PARP1
CID3218	PARP1
CID3220	PARP1
CID3458	PARP1
CID3503	PARP1
CID3628	PARP1
CID5350	PARP1
CID5429	PARP1
CID5944	PARP1
CID9064	PARP1
CID10114	PARP1
CID10208	PARP1
CID10281	PARP1
CID10364	PARP1
CID10680	PARP1
CID14296	PARP1
CID15674	PARP1
CID16078	PARP1
CID16315	PARP1
CID16741	PARP1
CID63306	PARP1
CID64945	PARP1
CID72281	PARP1
CID72378	PARP1
CID73078	PARP1
CID73641	PARP1
CID82755	PARP1
CID94304	PARP1
CID98487	PARP1
CID100017	PARP1
CID107935	PARP1
CID107985	PARP1
CID114850	PARP1
CID122724	PARP1
CID122738	PARP1
CID124219	PARP1
CID128853	PARP1
CID129111	PARP1
CID145726	PARP1
CID159278	PARP1
CID160254	PARP1
CID161557	PARP1
CID162401	PARP1
CID176596	PARP1
CID196583	PARP1
CID229015	PARP1
CID259803	PARP1
CID265237	PARP1
CID332427	PARP1
CID382831	PARP1
CID435365	PARP1
CID439246	PARP1
CID442126	PARP1
CID442279	PARP1
CID443055	PARP1
CID445070	PARP1
CID445154	PARP1
CID456410	PARP1
CID479503	PARP1
CID637394	PARP1
CID637858	PARP1
CID641765	PARP1
CID969516	PARP1
CID1794427	PARP1
CID4093503	PARP1
CID5280343	PARP1
CID5280442	PARP1
CID5280445	PARP1
CID5280647	PARP1
CID5280863	PARP1
CID5281222	PARP1
CID5281303	PARP1
CID5281316	PARP1
CID5281600	PARP1
CID5281607	PARP1
CID5281614	PARP1
CID5281650	PARP1
CID5281672	PARP1
CID5281703	PARP1
CID5281727	PARP1
CID5281855	PARP1
CID5282054	PARP1
CID5282102	PARP1
CID5283344	PARP1
CID5312800	PARP1
CID5317756	PARP1
CID5318517	PARP1
CID5318997	PARP1
CID5318998	PARP1
CID5322065	PARP1
CID5352082	PARP1
CID5353620	PARP1
CID5356121	PARP1
CID5458201	PARP1
CID5470187	PARP1
CID5484385	PARP1
CID6393431	PARP1
CID6441595	PARP1
CID6451084	PARP1
CID6540709	PARP1
CID7082474	PARP1
CID9897771	PARP1
CID10032468	PARP1
CID11152671	PARP1
CID11165431	PARP1
CID11291988	PARP1
CID11725801	PARP1
CID13919187	PARP1
CID15154132	PARP1
CID16133691	PARP1
CID16202215	PARP1
CID16681728	PARP1
CID16726015	PARP1
CID42608368	PARP1
CID44156930	PARP1
CID44445744	PARP1
CID56776189	PARP1
CID59305567	PARP1
CID59397470	PARP1
CID71307353	PARP1
CID71311967	PARP1
CID71571451	PARP1
CID72199040	PARP1
CID78077011	PARP1
CID102202084	PARP1
CID2353	PHB
CID602	PPIA
CID614	PPIA
CID617	PPIA
CID750	PPIA
CID773	PPIA
CID1088	PPIA
CID1110	PPIA
CID4377	PPIA
CID4378	PPIA
CID5950	PPIA
CID5951	PPIA
CID6274	PPIA
CID6657	PPIA
CID8189	PPIA
CID9475	PPIA
CID2353	PPIA
CID27365	PPIA
CID71080	PPIA
CID80283	PPIA
CID95562	PPIA
CID99823	PPIA
CID145742	PPIA
CID554048	PPIA
CID560437	PPIA
CID567743	PPIA
CID5287587	PPIA
CID943	PSMD8
CID2353	RHOA
CID5944	RHOA
CID10583	RHOA
CID72344	RHOA
CID89406	RHOA
[truncated: 3 more rows]
