# Supplementary material for: Network-Based Identification and Experimental Validation of Drug Candidates Toward SARS-CoV-2 via Targeting Virus–Host Interactome
Source: Front Genet. 2021 Sep 1;12:728960. doi: 10.3389/fgene.2021.728960 (PMC8440948; doi:10.3389/fgene.2021.728960)
Supplement: Supplementary Table 1 — Detailed information of three sets of host proteins obtained from latest public literature. [file Data_Sheet_1.zip › Supporting information/Table S3.xlsx]

## Sheet: 229 approved drugs
DB-ID	Name	Degree	Anti-coronavirus	Antivirus	Anti-inflammation	PMID
DB00091	Cyclosporine	2		√	√	32731331; 32732332
DB00115	Cyanocobalamin	2		√	√	22588629; 32238192; 22810757
DB00118	S-Adenosylmethionine	2		√	√	8455481; 28453493
DB00120	L-Phenylalanine	2			√	5712089
DB00122	Choline	2			√	32042405
DB00123	L-Lysine	2		√	√	12518876; 26100532
DB00125	L-Arginine	2			√	32064872
DB00127	Spermine	2		√	√	30878504; 6060573; 5473870; 4622820
DB00130	L-Glutamine	2			√	28593472; 29494494
DB00133	L-Serine	2			√	32520991
DB00134	L-Methionine	2				N/A
DB00135	L-Tyrosine	2				N/A
DB00136	Calcitriol	2			√	32777949; 32147540
DB00141	N-Acetylglucosamine	2			√	23672714; 16465047
DB00148	Creatine	2		√	√	30286093; 26215332; 11516222
DB00149	L-Leucine	2			√	27148819
DB00150	L-Tryptophan	2			√	730244
DB00155	L-Citrulline	2			√	33062264
DB00160	L-Alanine	2			√	27215379
DB00161	L-Valine	2				N/A
DB00165	Pyridoxine	2			√	5810947
DB00167	L-Isoleucine	2				N/A
DB00174	L-Asparagine	2				N/A
DB00176	Fluvoxamine	2			√	28687730; 27803785
DB00189	Ethchlorvynol	2				N/A
DB00200	Hydroxocobalamin	2		√		9610370
DB00203	Sildenafil	2			√	31931368; 31285928
DB00207	Azithromycin	2	√		√	32912304; 33045350; 32853038
DB00208	Ticlopidine	2				N/A
DB00217	Bethanidine	2				N/A
DB00221	Isoetarine	2				N/A
DB00230	Pregabalin	2			√	32132609; 30843496
DB00234	Reboxetine	2			√	31297718
DB00250	Dapsone	2		√	√	31621446; 32339778
DB00252	Phenytoin	2			√	27840838
DB00259	Sulfanilamide	2				N/A
DB00270	Isradipine	2				N/A
DB00278	Argatroban	2	√		√	28695302; 32870433
DB00286	Conjugated Estrogens	2			√	14652679
DB00293	Raltitrexed	2				N/A
DB00297	Bupivacaine	2			√	28450945
DB00298	Dapiprazole	2				N/A
DB00308	Ibutilide	2				N/A
DB00310	Chlorthalidone	2			√	24798707
DB00316	Acetaminophen	2				N/A
DB00321	Amitriptyline	2			√	33034827
DB00335	Atenolol	2				N/A
DB00349	Clobazam	2				N/A
DB00351	Megestrol acetate	2				N/A
DB00356	Chlorzoxazone	2			√	32795892
DB00371	Meprobamate	2				N/A
DB00373	Timolol	2				N/A
DB00376	Trihexyphenidyl	2		√		6152129
DB00381	Amlodipine	2			√	32141013
DB00388	Phenylephrine	2				N/A
DB00391	Sulpiride	2				N/A
DB00409	Remoxipride	2				N/A
DB00415	Ampicillin	2			√	18239258; 3013569
DB00419	Miglustat	2			√	18815075
DB00425	Zolpidem	2				N/A
DB00440	Trimethoprim	2				N/A
DB00444	Teniposide	2				N/A
DB00449	Dipivefrin	2				N/A
DB00455	Loratadine	2			√	32251678
DB00461	Nabumetone	2			√	33146575
DB00467	Enoxacin	2		√		33120225; 30814679
DB00485	Dicloxacillin	2			√	19996466
DB00491	Miglitol	2	√		√	28349245; 32510142
DB00500	Tolmetin	2			√	33177600
DB00524	Metolazone	2				N/A
DB00531	Cyclophosphamide	2			√	33039531; 32577494
DB00536	Guanidine	2		√		2848855; 5914555; 13741634
DB00539	Toremifene	3	√			33116249
DB00554	Piroxicam	2		√	√	31809855; 32792837; 26062303
DB00562	Benzthiazide	2				N/A
DB00579	Mazindol	2				N/A
DB00583	L-Carnitine	2		√	√	32952950; 31782919; 22110268; 27664407
DB00598	Labetalol	2			√	20133495
DB00608	Chloroquine	2	√		√	33062720; 32861965; 32999194
DB00613	Amodiaquine	2		√	√	31882748; 29315671; 27109480
DB00629	Guanabenz	2			√	27164082
DB00630	Alendronate	2			√	28107624
DB00631	Clofarabine	2		√		27009333
DB00642	Pemetrexed	2		√		32461120
DB00651	Dyphylline	2				N/A
DB00653	Magnesium Sulfate	2	√		√	31493768; 7799568
DB00677	Isoflurophate	2				N/A
DB00678	Losartan	2			√	32485058
DB00683	Midazolam	2			√	29904429; 30530051
DB00690	Flurazepam	2				N/A
DB00692	Phentolamine	2				N/A
DB00695	Furosemide	2	√			32622469; 32704455
DB00701	Amprenavir	2		√		23519392; 28956865
DB00703	Methazolamide	2				N/A
DB00712	Flurbiprofen	2			√	32937211
DB00713	Oxacillin	2			√	5205025
DB00715	Paroxetine	2		√	√	32020710; 17292481
DB00721	Procaine	2				N/A
DB00740	Riluzole	2		√	√	32057920; 19195673
DB00744	Zileuton	2			√	31796384; 31781348
DB00745	Modafinil	2			√	32902407
DB00759	Tetracycline	2			√	31882466
DB00761	Potassium Chloride	2				N/A
DB00774	Hydroflumethiazide	2				N/A
DB00784	Mefenamic acid	2		√	√	31027918; 31722973; 24522138
DB00801	Halazepam	2				N/A
DB00806	Pentoxifylline	2		√	√	33049737
DB00808	Indapamide	2				N/A
DB00811	Ribavirin	2	√	√		32397842; 32543712; 32227493
DB00824	Enprofylline	2			√	2563237; 11700041
DB00833	Cefaclor	2				N/A
DB00835	Brompheniramine	2				N/A
DB00843	Donepezil	2		√	√	18662817; 20847440
DB00849	Methylphenobarbital	2				N/A
DB00851	Dacarbazine	2				N/A
DB00857	Terbinafine	2		√		26456011
DB00862	Vardenafil	2			√	29794447
DB00869	Dorzolamide	2		√		26833677
DB00871	Terbutaline	2			√	26849227; 28162907
DB00875	Flupentixol	2	√			33116249
DB00877	Sirolimus	2	√	√		31280689; 33031791
DB00905	Bimatoprost	2				N/A
DB00914	Phenformin	2			√	26162096
DB00936	Salicylic acid	2		√	√	20565582; 3921440
DB00938	Salmeterol	2		√	√	28821845; 29447945; 27572397
DB00953	Rizatriptan	2				N/A
DB00960	Pindolol	2				N/A
DB00969	Alosetron	2			√	31160900
DB00972	Azelastine	2	√			33116249
DB00987	Cytarabine	2		√		30042514; 11563038
DB00999	Hydrochlorothiazide	2				N/A
DB01001	Salbutamol	2			√	16195534
DB01002	Levobupivacaine	2			√	26991027; 21320165
DB01009	Ketoprofen	2			√	28215167
DB01014	Balsalazide	2				N/A
DB01016	Glyburide	2		√	√	32229236; 21293047
DB01021	Trichlormethiazide	2		√		27791596
DB01025	Amlexanox	2			√	29339449; 30719122; 32504661
DB01029	Irbesartan	3		√	√	26086883; 23425956
DB01032	Probenecid	2		√	√	23129053; 24938792
DB01062	Oxybutynin	2				N/A
DB01072	Atazanavir	2	√	√		19053892; 12904086; 32759267
DB01091	Butenafine	2			√	10426889
DB01095	Fluvastatin	2		√	√	19437494; 21826199
DB01105	Sibutramine	2				N/A
DB01107	Methyprylon	2				N/A
DB01117	Atovaquone	2		√		30894466
DB01119	Diazoxide	2			√	22047130
DB01133	Tiludronate	2			√	28914593; 28049945
DB01137	Levofloxacin	2		√	√	17503741; 31319868
DB01138	Sulfinpyrazone	2				N/A
DB01144	Diclofenamide	2				N/A
DB01156	Bupropion	2			√	16644475
DB01158	Bretylium	2				N/A
DB01165	Ofloxacin	2		√		2827566
DB01183	Naloxone	2		√	√	1746587; 20605582
DB01194	Brinzolamide	2				N/A
DB01197	Captopril	2			√	29594979; 1349497
DB01210	Levobunolol	2				N/A
DB01212	Ceftriaxone	2			√	29861639
DB01215	Estazolam	2				N/A
DB01231	Diphenidol	2				N/A
DB01241	Gemfibrozil	2			√	17785853
DB01250	Olsalazine	2			√	1711964
DB01296	Glucosamine	2		√	√	29589284; 2904989
DB01359	Penbutolol	2				N/A
DB01364	Ephedrine	2			√	24365491
DB01365	Mephentermine	2				N/A
DB01366	Procaterol	2			√	19571567
DB01375	Dihydroxyaluminium	2				N/A
DB01397	Magnesium salicylate	2				N/A
DB01407	Clenbuterol	2		√	√	20599496; 29303018; 32466302
DB01408	Bambuterol	2				N/A
DB01437	Glutethimide	2				N/A
DB01558	Bromazepam	2				N/A
DB01559	Clotiazepam	2			√	6144806
DB01567	Fludiazepam	2				N/A
DB01576	Dextroamphetamine	2				N/A
DB01577	Methamphetamine	2		√		23139774
DB01587	Ketazolam	2				N/A
DB01588	Prazepam	2				N/A
DB01589	Quazepam	2				N/A
DB01590	Everolimus	2		√	√	19271028; 26575959; 23828676
DB01594	Cinolazepam	2				N/A
DB01595	Nitrazepam	2				N/A
DB01599	Probucol	2			√	30542381; 28386622
DB01611	Hydroxychloroquine	2	√			32150618; 32295814
DB01614	Acepromazine	2				N/A
DB01656	Roflumilast	2			√	26792988; 30224319
DB02187	Equilin	2				N/A
DB02513	Thymol	2		√	√	32917001; 22890541
DB03128	Acetylcholine	2			√	31091848
DB03754	Tris	2				N/A
DB03793	Benzoic Acid	2				N/A
DB04552	Niflumic Acid	2			√	28886446; 31066105
DB04743	Nimesulide	2			√	10072704
DB04861	Nebivolol	2			√	31082961; 29408764
DB05039	Indacaterol	2			√	19371332
DB05219	Crisaborole	2			√	28416366
DB05260	Gallium nitrate	2			√	24656780; 11599578
DB05266	Ibudilast	2		√	√	24732776; 27501293; 22137656
DB06155	Rimonabant	2		√	√	31981244; 20880029
DB06203	Alogliptin	2			√	25770025; 30391466
DB06207	Silodosin	2				N/A
DB06218	Lacosamide	2			√	25916937
DB06335	Saxagliptin	2			√	30012474; 30060948
DB06413	Armodafinil	2			√	31542978
DB06414	Etravirine	2		√		18973398
DB06691	Mepyramine	2				N/A
DB06694	Xylometazoline	2				N/A
DB06712	Nilvadipine	2			√	33076989
DB06774	Capsaicin	2		√	√	32528827; 26140520
DB06779	Dalteparin	2			√	16641616
DB06795	Mafenide	2				N/A
DB08801	Dimetindene	2				N/A
DB08807	Bopindolol	2				N/A
DB08813	Nadroparin	3				N/A
DB08896	Regorafenib	2		√		30883607
DB08954	Ifenprodil	2			√	21883228
DB09014	Captodiame	2				N/A
DB09085	Tetracaine	2				N/A
DB09093	Chlortetracycline	2		√		2452149
DB09118	Stiripentol	2				N/A
DB09238	Manidipine	2		√	√	29274844; 28814523; 20347984
DB09283	Trapidil	2			√	10576207
DB09301	Chondroitin sulfate	2		√		16027159
DB09460	Sodium carbonate	2				N/A
DB09517	Sodium ferric gluconate complex	2				N/A
DB11581	Venetoclax	2				N/A

## Sheet: 20 drug candidates
DB-ID	Name	Degree	Anti-coronavirus	Antivirus in vivo	Anti-inflammation	ATC code	PMID
DB00091	Cyclosporine	2		√	√	ANTINEOPLASTIC AND IMMUNOMODULATING AGENTS	19798576; 23990993; 30338826
DB00115	Cyanocobalamin	2		√	√	BLOOD AND BLOOD FORMING ORGANS	22588629; 32238192; 22810757
DB00123	L-Lysine	2		√	√	VARIOUS	12518876; 26100532
DB00148	Creatine	2		√	√	Others	30286093; 26215332; 11516222
DB00583	L-Carnitine	2		√	√	ALIMENTARY TRACT AND METABOLISM	32952950; 31782919; 22110268; 27664407
DB00613	Amodiaquine	2		√	√	ANTIPARASITIC PRODUCTS, INSECTICIDES AND REPELLENTS	31882748; 29315671; 27109480
DB00653	Magnesium Sulfate	2		√	√	ALIMENTARY TRACT AND METABOLISM	31493768; 7799568
DB00715	Paroxetine	2		√	√	NERVOUS SYSTEM	32020710; 17292481
DB00740	Riluzole	2		√	√	NERVOUS SYSTEM	32057920; 19195673
DB00806	Pentoxifylline	2		√	√	CARDIOVASCULAR SYSTEM	33049737; 18804347; 9129088
DB00811	Ribavirin	2	√	√		ANTIINFECTIVES FOR SYSTEMIC USE	32397842; 32543712; 32227493
DB00877	Sirolimus	2	√	√	√	SENSORY ORGANS	31280689; 33031791; 22129924
DB00938	Salmeterol	2		√	√	RESPIRATORY SYSTEM	28821845; 29447945; 24388637
DB01072	Atazanavir	2	√	√		ANTIINFECTIVES FOR SYSTEMIC USE	19053892; 12904086; 32759267
DB01095	Fluvastatin	2		√	√	CARDIOVASCULAR SYSTEM	19758276; 18410471; 21826199
DB01165	Ofloxacin	2		√	√	ANTIINFECTIVES FOR SYSTEMIC USE	2827566; 10371472
DB01296	Glucosamine	2		√	√	MUSCULO-SKELETAL SYSTEM	29589284; 187148
DB01590	Everolimus	2		√	√	ANTINEOPLASTIC AND IMMUNOMODULATING AGENTS	26575959; 23828676
DB09238	Manidipine	2		√	√	CARDIOVASCULAR SYSTEM	29274844; 28814523; 20347984
DB01029	Irbesartan	3			√	CARDIOVASCULAR SYSTEM	23425956
