# Supplementary material for: Network-Based Identification and Experimental Validation of Drug Candidates Toward SARS-CoV-2 via Targeting Virus–Host Interactome
Source: Front Genet. 2021 Sep 1;12:728960. doi: 10.3389/fgene.2021.728960 (PMC8440948; doi:10.3389/fgene.2021.728960)
Supplement: Supplementary Table 1 — Detailed information of three sets of host proteins obtained from latest public literature. [file Data_Sheet_1.zip › Supporting information/Table S4.xlsx]

## Sheet: 432 natural products
CID	Name	Degree	Anti-coronavirus	Antivirus	Anti-inflammation	PMID
CID5281800	Acteoside	3		√	√	31634539; 31590658; 27326537
CID5318650	Isorhapontigenin	3		√	√	20539973; 28369685
CID5280862	Isokaempferide	3		√		29775725; 19053991
CID441796	Glaucarubinone	3				N/A
CID445354	Retinol	3		√	√	27180604; 31783923; 30739037
CID5646	Usnic acid	3		√	√	25464881; 31930999
CID10591	Ethanesulfonic acid, 2-(((3alpha,5beta,7alpha)-3,7-dihydroxy-24-oxocholan-24-yl)amino)-	3				N/A
CID10596886	Isoalvaxanthone	3				N/A
CID11652416	Oleocanthal	3			√	33023123
CID15038462	Impressic Acid	3				N/A
CID16133831	Glucagon-like peptide-I(7-36) amide	3				N/A
CID161749	Tylophorinidine	3				N/A
CID16681728	p-Hpea-eda	3				N/A
CID261004	Arsenic(III) oxide, primary standard	3				N/A
CID264751	Pergularinine	3				N/A
CID319648	Nagilactone C	3				N/A
CID3576890	Oridonin	3			√	32184902; 25211373
CID44566638	Uttroside B	3				N/A
CID447466	Crotonaldehyde	3				N/A
CID51692887	9,12,13-triOH,10t15c-18:2	3				N/A
CID5281771	Echinacoside	3			√	32014501; 29803175
CID56840786	CID56840786	3				N/A
CID5781144	Irigenol	3				N/A
CID5785	CID5785	3				N/A
CID6184	Hexanal	3				N/A
CID6440752	Lobatin B	3				N/A
CID73398	18alpha-Glycyrrhetinic acid	3			√	30108861
CID7501	Styrene	3				N/A
CID76335838	CHEMBL3113338	3				N/A
CID10621	Hesperidin	2		√	√	16115693; 32823497; 28721824
CID11715	Bromoacetone	2				N/A
CID128861	Cyanidin	2			√	31464310; 29803697
CID15478	Digoxigenin	2				N/A
CID241	Benzene	2				N/A
CID5142	S-methylisothiourea	2			√	24697299; 20809280
CID638015	Retinal	2				N/A
CID667490	6-Mercaptopurine	2		√	√	32194980; 25542975; 29867868
CID9878556	(Z)-3,5,4'-TRIMETHOXYSTILBENE	2				N/A
CID5464078	Gamma-Mangostin	2		√	√	8792678; 22759914; 15322259
CID10132	Ketomalonic acid	2				N/A
CID68289	Sesamol	2		√	√	16183277; 27316769; 26059394
CID11644907	Protoapigenone	2		√		21490247
CID107971	Daidzin	2		√	√	22276167; 32450180
CID442911	Humulone	2		√	√	23381605; 17372274
CID13342	Vinblastine	2		√		24352473
CID10208	Chrysophanol	2		√	√	24395532; 29161660; 29367091
CID3469	2,5-Dihydroxybenzoic acid	2				N/A
CID1183	Vanillin	2		√	√	27995961; 31264720; 30864521
CID92114	Tylophorine	2		√	√	22796893; 23895055
CID612	Lactic acid	2		√	√	29444941; 28401934
CID222284	Beta-sitosterol	2			√	30280897; 31473743
CID765	NSC19994	2				N/A
CID167928	Saikosaponin A	2		√	√	26637810; 29654431
CID5280459	Quercitrin	2		√	√	31736754; 26851778; 26911849
CID6251	D-mannitol	2				N/A
CID1005	Phosphoenolpyruvic acid	2				N/A
CID100633	Karanjin	2				N/A
CID10083644	CHEMBL1095574	2				N/A
CID101203678	Suffruticosol B	2				N/A
CID10125146	7-methylthioheptyl isothiocyanate	2				N/A
CID10133	Chenodeoxycholic acid	2		√	√	26067554; 30558117
CID10145	1,2,9,10-tetramethoxyaporphine	2				N/A
CID1015	2-Aminoethyl dihydrogen phosphate	2				N/A
CID10156	MLS001202244	2				N/A
CID101761	Erythrodiol	2			√	32351112
CID101798	617-04-9	2				N/A
CID10206	Cepharanthine	2	√			32700247; 32714193
CID102367904	Oblongifolin M	2		√		26848777
CID102468632	Oblongifolin C	2			√	25968068
CID10298511	Garcinone E	2				N/A
CID10313039	CID10313039	2				N/A
CID10393	2-(4-Hydroxyphenyl)ethanol	2			√	26068872
CID1042	1,4-anhydro-1-(2,4-dioxo-1,2,3,4-tetrahydropyrimidin-5-yl)-5-o-phosphonopentitol	2				N/A
CID10439	2-Aminopyridine	2				N/A
CID1053	Pyridoxamine phosphate	2				N/A
CID10729	Isoxanthopterin	2				N/A
CID10742	Syringic acid	2			√	32798018; 31313354
CID10748	7-Methoxycoumarin	2			√	8988605
CID107793	Saikosaponin D	2	√	√	√	32816567; 30651826
CID108104	Sphondin	2			√	12417253
CID11024725	PBQ1	2				N/A
CID11146	Tristearin	2				N/A
CID11213350	Protopanaxadiol	2			√	32464121; 25535478; 16395656
CID11218563	5-Hydroxyzerumbone	2				N/A
CID1125	Tetrahydrobiopterin	2			√	18060206; 12039851
CID11349	3-Hydroxyflavone	2				N/A
CID11379	2-Aminoquinoline	2				N/A
CID1139	1-(2-deoxy-5-o-phosphonopentofuranosyl)-5-methyl-2,4(1h,3h)-pyrimidinedione	2				N/A
CID1153	Tyrosin	2				N/A
CID11563133	Vialinin A	2			√	23791076
CID11568	3-Aminophenol	2				N/A
CID1166	[5-(2,4-dioxo-3,4-dihydro-1(2h)-pyrimidinyl)-3,4-dihydroxytetrahydro-2-furanyl]methyl-3,4,5-trihydroxy-6-(hydroxymethyl)tetrahydro-2h-pyran-2-yldihydrogen-diphosphat	2				N/A
CID1167	[[3-acetylamino-4,5-dihydroxy-6-(hydroxymethyl)oxan-2-yl]oxy-hydroxy-phosphoryl]oxy-[[5-(2,4-dioxopyrimidin-1-yl)-3,4-dihydroxy-oxolan-2-yl]methoxy]phosphinic acid	2				N/A
CID11726019	Isothymonin	2				N/A
CID119034	Asiatic acid	2			√	32514515
CID119041	Obacunone	2		√	√	32878512; 32296403
CID1198	Isocitric acid	2				N/A
CID12004528	Miquelianin	2				N/A
CID120698	Capnoidine	2			√	28942135
CID122130631	[(2S,3R,4S,5R)-3-Acetyloxy-5-hydroxy-2-[[(1S,3R,6S,8R,9S,11S,12S,14S,15R)-14-hydroxy-15-[(2R,5S)-5-(2-hydroxypropan-2-yl)-2-methyloxolan-2-yl]-7,7,12,16-tetramethyl-9-[(2R,3R,4S,5S,6R)-3,4,5-trihydroxy-6-(hydroxymethyl)oxan-2-yl]oxy-6-pentacyclo[9.7.0.01,3.03,8.012,16]octadecanyl]oxy]oxan-4-yl] acetate	2				N/A
CID123921	Octaethyleneglycol monododecyl ether	2				N/A
CID125	4-hydroxybenzyl alcohol	2			√	17883894; 31093444
CID12928010	3-Bromo-5-hydroxy-4-methoxybenzoic acid	2				N/A
CID129728756	7-O-Galloyl-D-sedoheptulose	2			√	23146036
CID132904	CHEMBL1240928	2				N/A
CID133145	Yakuchinone A	2			√	24070160
CID1335	2-(hydroxymethyl)pyrrolidine-3,4-diol	2				N/A
CID134551	Alpha-Ergocryptine	2				N/A
CID13622	3-Methoxycatechol	2				N/A
CID1374	1 Deoxynojirimycin	2		√	√	31164826; 31942844
CID14314897	alpha,beta-Dehydrocurvularin	2				N/A
CID1467	AC1L1BJN	2				N/A
CID14704104	MLS000574897	2				N/A
CID149	MeSAdo	2				N/A
CID15109	2,6-Dimethoxybenzoic acid	2				N/A
CID15331	Daminozide	2				N/A
CID154059	Solifenacin	2				N/A
CID154417	Hyoscyamine	2				N/A
CID1549040	cis-Anethole	2				N/A
CID1549111	Caffeic acid	2		√	√	33109438; 32991861
CID1549120	Epalrestat	2			√	29936149
CID160143	AKOS015896739	2				N/A
CID16043	tert-Butylhydroquinone	2			√	28844481
CID16119626	SCHEMBL12246715	2				N/A
CID16129878	Tannic acid	2		√	√	32146384; 31315458; 32698426
CID16133648	Melittin	2		√	√	33002459; 32450143; 31422545
CID161532	Nocardamine	2				N/A
CID16196968	Violacerol-II	2				N/A
CID16196978	8-Hydroxy-5,7-dimethoxyflavanone	2				N/A
CID16218404	MLS001332477	2				N/A
CID16219982	(1S,2R,8R,8aR)-1,2,8-Octahydroindolizidinetriol	2				N/A
CID16376440	MLS000863596	2				N/A
CID16402	1,6-Hexanediamine	2				N/A
CID165224	1-Isothiocyanato-6-(methylthio)hexane	2				N/A
CID16523	METHYL 2,4-DIHYDROXYBENZOATE	2				N/A
CID16681750	MLS000877001	2				N/A
CID1676	Enprofylline	2			√	2563237; 11700041
CID178	Acetamide	2				N/A
CID1801510	MLS001049145	2				N/A
CID181215	Hexyl beta-D-glucopyranoside	2				N/A
CID1879	CID1879	2				N/A
CID189985	3,4-Dimethoxydalbergione	2				N/A
CID197480	Macrostemonoside A	2				N/A
CID198549	Manniflavanone	2				N/A
CID199472	(-)-Gallocatechin gallate	2		√		19537794; 32735799
CID200	AICAR monophosphate	2				N/A
CID20098	Ethyl 3,5-dihydroxybenzoate	2				N/A
CID206037	Berteroin	2			√	25393510
CID2108	Methyl hexopyranoside	2				N/A
CID215159	Taspine	2			√	758452
CID21599924	Ginsenoside RG2	2		√	√	32932915; 25378991
CID2202	Anthralin	2		√	√	32132985; 1329912
CID2249	Atenolol	2				N/A
CID229	Pentopyranose	2				N/A
CID2335	Benzethonium	2				N/A
CID234823	Eudesmin	2			√	30316515
CID235224	GNF-PF-4466；Aporheine	2			√	31860319
CID235279	2-Methoxyphenazine	2				N/A
CID23669322	TanshinoneIIA	2			√	30218320; 22982040
CID24832075	Mezerein	2			√	2793370
CID24848013	(2S)-2-Amino-3-(3,4-dihydroxyphenyl)propanoic acid;(Z)-2-cyano-3-(3,4-dihydroxy-5-nitrophenyl)-N,N-diethylprop-2-enamide;(2S)-3-(3,4-dihydroxyphenyl)-2-hydrazinyl-2-methylpropanoic acid	2				N/A
CID2520	Verapamil	2			√	31569917; 31733276; 20950631
CID25200419	CID25200419	2				N/A
CID25202646	A830692	2				N/A
CID252439	Butanoic acid, 4-(hydroxyamino)-4-oxo-	2				N/A
CID264	Butyric acid	2			√	32733460; 23752130
CID271296	2-Methylnaphthazarin	2				N/A
CID2719	Chloroquine	2	√		√	33062720; 32861965; 32999194
CID2725	Chlorpheniramine	2		√		30459739; 32963923
CID273	Pentane-1,5-diamine	2				15532717
CID27365	Triethylphosphine	2				N/A
CID2833	Colchine	2	√	√	√	33118789; 32999162; 32937800; 32732245; 32899023
CID2866	CHEBI:48565	2				N/A
CID287064	Methyl 3,4-dihydroxybenzoate	2				N/A
CID300241	4-Methoxy-9H-xanthen-9-one	2				N/A
CID3033858	CID3033858	2				N/A
CID3035567	Glucodistylin	2				N/A
CID3083514	Danshenol A	2			√	27178632
CID314	NSC99445	2				N/A
CID31423	Pyrene	2				N/A
CID3194	Ebselen	2		√	√	32598985; 32995786; 32840996
CID3238	[(2S,3R)-3-Amino-2-hydroxy-4-phenylbutyryl]-L-leucine	2				N/A
CID3381	Flucort	2				N/A
CID3386	Fluoxetine	2	√	√	√	31305993; 30944203; 30738079; 32975484
CID3413	6,10,10b-trihydroxy-3,4a,7,7,10a-pentamethyl-1-oxo-3-vinyldodecahydro-1h-benzo[f]chromen-5-yl acetate	2				N/A
CID3446	Gabapentin	2			√	32027888; 28849160
CID3512	Polygris	2				N/A
CID353825	Graveoline	2				N/A
CID35703	7-Ethoxycoumarin	2				N/A
CID360322	Dubamine	2				N/A
CID361510	Emodic acid	2				N/A
CID3689	Ifenprodil	2			√	21883228
CID374874	beta-Penta-O-galloyl-D-glucose	2				N/A
CID37723	Lentinan	2		√	√	32764881; 29704603; 32413619
CID3816	rac Kainic Acid	2				N/A
CID3870203	3,5-dinitrocatechol	2				N/A
CID389	2,5-Diaminopentanoic acid	2				N/A
CID390	6-{[{[{[5-(2,4-dioxo-3,4-dihydro-1(2h)-pyrimidinyl)-3,4-dihydroxytetrahydro-2-furanyl]methoxy}(hydroxy)phosphoryl]oxy}(hydroxy)phosphoryl]oxy}-3,4,5-trihydroxytetrahydro-2h-pyran-2-carbons	2				N/A
CID39378	2-Acetyl-7-methoxybenzofuran	2				N/A
CID398788	Dehydroglaucine	2				N/A
CID40772	H-DL-GLA-OH	2				N/A
CID4136929	1,8-dimethoxyphenazine	2				N/A
CID4263901	Isotheaflavin	2				N/A
CID4266	Muscimol	2			√	22913283; 29133125
CID430508	Glaucarubinone	2				N/A
CID4378	N-Methylvaline	2				N/A
CID4381	2-(hydroxymethyl)-1-methylpiperidine-3,4,5-triol	2				N/A
CID439202	L-Canavanine	2		√		32839635; 6432958
CID439250	(-)-Limonene	2		√	√	32514601; 32220222; 29427589
CID439280	5-hydroxy-L-tryptophan	2			√	28880969
CID4395	SCHEMBL5287105	2				N/A
CID439524	D-LEUCINE	2				N/A
CID441294	Ginkgolide B	2			√	29905408; 30619251; 26775663
CID441457	Cathine	2				N/A
CID441975	Ajmalicine	2		√		32943302
CID442658	Schaftoside	2			√	30528467; 32037847
CID443422	(R)-Canadine	2				N/A
CID44368838	CHEMBL405162	2				N/A
CID445713	Farnesyl diphosphate	2				N/A
CID44578390	Balanophonin B	2				N/A
CID446541	Mycophenolate	2	√	√	√	32579258; 30211024; 25808346
CID4474	Nicardipine	2			√	24621589; 32239395
CID4475102	MLS000877022；Saponaretin	2			√	25238253
CID447938	Distearoyl phosphatidic acid	2				N/A
CID449093	trans-Zeatin	2				N/A
CID451	GDP-Fuc	2				N/A
CID451991	1,4-dideoxy-1,4-imino-d-arabinitol	2				N/A
CID4581	Octopamine	2				N/A
CID460	Guaiacol	2			√	31435787
CID4605	NSC25485	2				N/A
CID4636	Oxymetazoline	2		√	√	19609065; 16221739; 17803062
CID466	1-O-phosphonohexopyranose	2				N/A
CID4687	Paraxanthine	2			√	19962977
CID4764	Phenolphthalein	2				N/A
CID4786	Phenylpropanolamine	2				N/A
CID47936	Forskolin	2			√	29665656
CID479499	b,b-Dimethylacrylshikonin	2				N/A
CID4812	Vitamin K	2			√	32917982; 31450694
CID4946	Propranolol	2		√	√	29226500; 31682714; 21354709; 8540747
CID5054	Resorcinol	2			√	31437126
CID5095	Ropinirole	2			√	26251254
CID5100	Aurin	2				N/A
CID519869	Methyl 2,6-dihydroxybenzoate	2				N/A
CID5212	Sildenafil	2			√	31931368; 31285928
CID521440	STK028426	2				N/A
CID5274591	Isoliensinine	2		√	√	15598565; 15770542
CID5276454	Catechin gallate	2		√	√	22619553; 21241417
CID5280457	Pinosylvin	2			√	31387166; 30584452
CID5280567	4-methylumbelliferone	2			√	24141285
CID5280647	Gossypetin	2		√	√	25790236; 26385250
CID5280666	Chrysoeriol	2			√	31999977; 31622648
CID5281148	Falcarindiol	2			√	32982759; 29368095
CID5281303	Azadirachtin	2		√	√	24871207; 21127062; 30976183
CID5281417	Esculin	2			√	30290266; 29568860
CID5281612	Diosmetin	2			√	33045572; 32367620
CID5281628	Hispidulin	2		√	√	32222934; 31195760; 30588301
CID5281666	Kaempferide	2		√	√	29192233; 32272109
CID5281675	Orientin	2		√	√	30319939; 29558662; 32573351
CID5281691	Rhamnetin	2		√	√	28858248; 28125891; 32455534
CID5281699	Tamarixetin	2			√	29851490
CID5281701	Tricetin	2			√	31231454; 28731287
CID5281702	Tricin	2		√	√	32987843; 31619605; 29603339; 22683667
CID5281717	Oxyresveratrol	2		√	√	32842681; 30530291; 28484893; 21669230; 28364228
CID5281954	Tectochrysin	2			√	32506187
CID5282362	4'-Hydroxychalcone	2		√		33067112
CID5311093	Olvanil	2				N/A
CID5312	4,6-Dioxoheptanoic acid	2				N/A
CID5315459	Bilobetin	2			√	32573953; 10588517
CID5315472	Bisdemethoxycurcumin	2		√	√	32088177; 31402651; 32896226; 29333037
CID5315615	Rosmarinic acid	2		√	√	32805443; 32750370; 32397909; 31366366; 32943302
CID5315773	Centaureidin	2			√	8377020; 16979127; 7635257
CID5317058	Epicatechin pentaacetate	2				N/A
CID5317419	Fumarprotocetraric acid	2				N/A
CID5318039	Hexahydrocurcumin	2			√	29220411; 22868095
CID5318532	D-threo-Isocitric acid	2				N/A
CID5318834	Koparin	2			√	9525107
CID5319562	Methyl 4-hydroxycinnamate	2				N/A
CID5320954	Rhapontigenin	2			√	30820014
CID5321018	Atractylenolide I	2			√	29368299; 28274716
CID5321031	(8Ar)-9a-hydroxy-3,8a-dimethyl-5-methylidene-4,4a,6,7,8,9-hexahydrobenzo[f][1]benzofuran-2-one	2				N/A
CID5323510	CID5323510	2				N/A
CID53277	Chaetochromin	2				N/A
CID5331295	2'-Hydroxy-4-methoxychalcone	2			√	32599797
CID5350173	MLS001173231	2				N/A
CID5351344	Combretastatin A4	2				N/A
CID5355469	Flavokawain A	2			√	23727179
CID5358385	Aphloiol	2		√		30022045
CID5364752	trans-2-Pentenal	2				N/A
CID5372720	Alloxazine	2				N/A
CID5379096	Jaceosidin	2			√	32348212; 31358372
CID5380645	2'-Hydroxy-4'-Methoxychalcone	2			√	32599797
CID5380858	Costunolide	2		√	√	32575562; 31739161; 30618760
CID5403	Terbutaline	2			√	26849227; 28162907
CID54678503	Dihydroxyfumaric acid	2				N/A
CID54679076	L-Ascorbate	2				N/A
CID5481958	Mulberrin	2			√	30978489; 30257365
CID5488919	3,3'-Di-O-methylellagic acid	2				N/A
CID5538801	CHEMBL38739	2				N/A
CID5564	Triclosan	2			√	23368947; 11034119
CID5657	Veratridine	2				N/A
CID56681897	Shizukaol F	2		√		23162897
CID5837330	2',4'-Dimethoxychalcone	2				N/A
CID5881	Dehydroepiandrosterone	2		√	√	31980574; 27518401; 22584352
CID596	beta-Arabinosylcytosine	2				N/A
CID5961	L-glutamine	2			√	28593472; 29494494
CID5967872	Obtusaquinone	2				N/A
CID5971	Allyl isothiocyanate	2			√	31927049; 28671636
CID5983	Physostigmine	2			√	29790105
CID6038	2-Hydroxyquinoline	2				N/A
CID6047	Levodopa	2			√	24754803
CID6057	Tyrosine	2				N/A
CID610	Hexopyranuronic acid	2				N/A
CID61361	Butylphthalide	2			√	32205688; 31493665
CID6137	Methionine	2			√	30775649; 32503816
CID6138	DL-Dipalmitoylphosphatidylcholine	2				N/A
CID619	2-pentulose	2				N/A
CID621	Adenosine, 5'-phosphoric acid	2				N/A
CID62351	3-(Methylthio)propyl isothiocyanate	2				N/A
CID62389	6-Benzylaminopurine	2				N/A
CID6262	L-ornithine	2				N/A
CID6272	3-Iodotyrosine	2				N/A
CID629929	Diethyl 2,6-dimethyl-4-phenyl-3,5-pyridinedicarboxylate	2				N/A
CID6305	L-tryptophan	2			√	730244
CID636	Deoxyadenosine	2		√		13641; 207416; 2016760
CID637	2'-dC	2				N/A
CID637308	p-Hydroxyphenethyl trans-ferulate	2				N/A
CID637563	trans-Anethole	2		√	√	28511344; 29901094; 20008902
CID6422	Trifluoroacetic acid	2				N/A
CID6426860	MLS000876959	2				N/A
CID643007	Xanthoangelol	2		√	√	21184860; 33037698; 24369884
CID6440365	Yakuchinone B	2				N/A
CID6443665	Hydroxysafflor Yellow A	2			√	33041785; 31292579
CID645	2-amino-9-(2-deoxy-5-o-phosphonopentofuranosyl)-1,9-dihydro-6h-purin-6-one	2				N/A
CID6453902	Brazilein	2			√	26593910; 17239368
CID6482974	5,7,8-Trimethoxycoumarin	2				N/A
CID65056	Epicatechin-3-gallate	2		√	√	26878775; 27224248; 28545670
CID65109	Dipalmitoyl-Phosphoethanolamine	2				N/A
CID65110	AICA ribonucleotide	2			√	22562518
CID65238	Pentagalloylglucose	2		√	√	31243136; 28923507; 30298373
CID6540717	Dehydroandrographolide succinate	2		√	√	1708503; 32135270
CID65576	Tomatidine	2		√	√	32628132; 32286447; 30468746
CID6560141	E-Vimin	2				N/A
CID656656	Glycyrrhizin	2			√	33141307; 33132898; 33041173; 32902005
CID6597	Dichloroacetic acid	2				N/A
CID6602103	D-Alluronic Acid	2				N/A
CID661	ST057258	2				N/A
CID66654	Xanthoxylin	2				N/A
CID667476	Dienestrol	2				N/A
CID668	Dihydroxyacetone phosphate	2				N/A
CID6708810	Pseudobaptigenin methyl ether	2				N/A
CID67284	1,2,4-Trimethoxybenzene	2				N/A
CID6760	Skimmianine	2		√	√	28333075; 23344232; 18816524
CID676946	(E)-Ethyl 3-(4-hydroxyphenyl)acrylate	2				N/A
CID6770	Tetrahydrocoptisine	2			√	23810685
CID68079	Isopimpinellin	2			√	27079522
CID68094	Harmol	2				N/A
CID68186	Spiramide	2				N/A
CID68261	Deoxyvasicinone	2				N/A
CID688664	3,7-Dimethoxyflavone	2				N/A
CID688674	3',4'-Dimethoxyflavone	2				N/A
CID68960	Isobutyl isothiocyanate	2				N/A
CID6917970	l-Stepholidine	2				N/A
CID6989908	ZINC01506908	2				N/A
CID7043	1,2-Dimethoxybenzene	2				N/A
CID70698190	Deapio-platycodin D3	2				N/A
CID70702080	3-(1H-Indol-3-yl)-2-methylideneazaniumylpropanoate	2				N/A
CID71083	D-Histidine	2				N/A
CID7121	3,4-Dimethoxybenzoic acid	2			√	23666007
CID71398	Masoprocol	2				N/A
CID71567	D-phenylalanine	2			√	24178955; 6128872
CID7184	Butyl 4-hydroxybenzoate	2				N/A
CID719	6-o-phosphonohex-2-ulofuranose	2				N/A
CID72326	Betulin	2		√	√	32334913; 31619044; 12837369
CID72503	Polygodial	2			√	33048421
CID726885	NSC-65689	2				N/A
CID73149	Chikusetsusaponin IVc	2				N/A
CID73157	Lobaric acid	2		√	√	30452073; 30420328; 29680670
CID73549	Tryptanthrin	2		√	√	32357298; 32120929; 29532413
CID73635	Homoeriodictyol	2				N/A
CID73677	Stictic acid	2				N/A
CID738	DL-Glutamine	2				N/A
CID7381	4-tert-Butylcatechol	2			√	18499097
CID7420	3-Hydroxybenzoic acid	2				N/A
CID7424	3,5-Dihydroxybenzoic	2				N/A
CID7456	Methyl 4-hydroxybenzoate	2				N/A
CID75076	Methyl 3,5-dihydroxybenzoate	2				N/A
CID75077	Methyl 2,5-dihydroxybenzoate	2				N/A
CID754	3-Glycerophosphate	2				N/A
CID760	Glyoxylic acid	2				N/A
CID764	Guanine	2			√	29524424
CID768	Hydrogen cyanide	2				N/A
CID76922	3-Butenyl isothiocyanate	2				N/A
CID77547	Ethyl 3,4-dihydroxybenzoate	2				N/A
CID77548	Ethyl 2,5-dihydroxybenzoate	2				N/A
CID7766335	Benzyl ferulate	2				N/A
CID778	DL-Homocysteine	2				N/A
CID78160	Erucin	2			√	24132147
CID790	Hypoxanthine	2				N/A
CID795855	N-Phenethylcinnamamide	2				N/A
CID7969	Benzenethiol	2				N/A
CID8064	1,4-Butanediol	2				N/A
CID8182	Dodecane	2				N/A
CID8189	Triglyme	2				N/A
CID821388	Ethyl 2,4-dihydroxybenzoate	2				N/A
CID836	3-Hydroxytyrosine	2				N/A
CID846	Kynurenine	2			√	32206003
CID8530	1,4-Naphthoquinone	2			√	32044704
CID857	DL-Leucine	2				N/A
CID86641	Distearoylphosphatidic acid	2				N/A
CID8739	Carzenide	2				N/A
CID87436	4-Pentenyl isothiocyanate	2				N/A
CID892	Inositol	2			√	33075492
CID89594	Nicotine	2		√	√	33108618; 32767216; 31154625
CID9016	1,4-Dimethoxybenzene	2				N/A
CID9085	L-Homoarginine	2				N/A
CID91440	Sennoside B	2		√		27765358
CID91536	(-)-Propranolol	2				N/A
CID91588	Salsolinol	2				N/A
CID92023653	Fucoidan	2		√	√	33148007; 32933681; 32966484
CID931	Naphthalene	2		√	√	30366253
CID9338	2,6-DIHYDROXYBENZOIC ACID	2				N/A
CID946	Nitrite	2			√	27683405; 30504683
CID9475	DL-Norleucine	2				N/A
CID95687	NSC29870	2				N/A
CID967	Orotic acid	2				N/A
CID96932	Xanthaline	2				N/A
CID96943	Girinimbine	2			√	32248216; 28096658
CID970	Oxalacetic acid	2				N/A
CID97143	3',4'-dimethoxyflavonol	2				N/A
CID980	4-Nitrophenol	2				N/A
CID9958	4-Methylcatechol	2				N/A
N/A	Gallocatechin-7-gallate	2		√	√	29802302; 19427894

## Sheet: 23 drug candidates
DB-ID	Name	Degree	Anti-coronavirus	Antivirus in vivo	Anti-inflammation	Cluster	PMID
CID5281800	Acteoside	3		√	√	3	31634539; 31590658; 27326537
CID5318650	Isorhapontigenin	3			√	5	20539973; 28369685
CID5280862	Isokaempferide	3			√	5	29775725; 19053991
CID445354	Retinol	3		√	√	3	27180604; 30739037
CID5646	Usnic acid	3			√	5	25464881; 31930999
CID10621	Hesperidin	2		√	√	5	29623897; 16115693; 28721824
CID167928	Saikosaponin A	2		√	√	3	26637810; 29654431
CID5280459	Quercitrin	2		√	√	5	31736754; 26851778; 26911849
CID107793	Saikosaponin D	2		√	√	3	29978102; 32816567
CID1549111	Caffeic acid	2		√	√	4	32991861; 19463857
CID16133648	Melittin	2		√	√	3	33002459; 27888461
CID2202	Anthralin	2		√	√	5	32132985; 1329912
CID2833	Colchine	2	√	√	√	3	33118789; 32999162; 32937800; 32732245; 32899023; 32855152
CID3386	Fluoxetine	2	√	√	√	4	31305993; 30944203; 30738079; 32975484
CID446541	Mycophenolate	2	√	√	√	4	32579258; 22213147; 25808346
CID4946	Propranolol	2		√	√	2	29226500; 31682714; 8540747
CID5281702	Tricin	2		√	√	5	21860068; 32987843; 31619605
CID5281717	Oxyresveratrol	2		√	√	5	30530291; 28484893; 21669230
CID5315615	Rosmarinic acid	2		√	√	4	32805443; 32750370; 32397909; 31366366
CID5881	Dehydroepiandrosterone	2		√	√	3	31980574; 27518401
CID65238	Pentagalloylglucose	2		√	√	4	31243136; 28923507; 30298373
CID92023653	Fucoidan	2	√	√	√	3	22611316; 32933681; 32966484
N/A	Gallocatechin-7-gallate	2		√	√	4	29802302; 19427894
